# Supplementary material for: Proteome analysis for the global proteins in the jejunum tissues of enterotoxigenic Escherichia coli -infected piglets
Source: Sci Rep. 2016 May 9;6:25640. doi: 10.1038/srep25640 (PMC4860632; doi:10.1038/srep25640)
Supplement: Supplementary File 1 [file srep25640-s2.xls]

## Sheet: X1J&X4J
Accession	Description	Score	Coverage	# Proteins	# Unique Peptides	# Peptides	# PSMs	# AAs	MW [kDa]	calc. pI	Diarrheal piglets/Control piglets
E1B7Q7	E3 ubiquitin-protein ligase TRIP12 OS=Bos taurus GN=TRIP12 PE=2 SV=2 - [TRIPC_BOVIN]	48.7	0.006	1	1	1	1	1992	220.3	8.46	0.284
A6QM01	NAGLU protein OS=Bos taurus GN=NAGLU PE=2 SV=1 - [A6QM01_BOVIN]	32.64	0.024	1	1	1	1	667	74	6.21	0.315
F1MYC4	Uncharacterized protein (Fragment) OS=Bos taurus GN=LOC782038 PE=4 SV=2 - [F1MYC4_BOVIN]	0	0.1099	2	2	2	2	282	31.5	5.01	0.321
E1BN24	Uncharacterized protein OS=Bos taurus GN=ZNFX1 PE=4 SV=1 - [E1BN24_BOVIN]	35.8	0.0042	1	1	1	1	1918	219.9	7.66	0.332
E1BMQ6	Uncharacterized protein OS=Bos taurus GN=ATP2A3 PE=3 SV=2 - [E1BMQ6_BOVIN]	58.13	0.023	1	1	1	1	999	109.3	5.4	0.384
Q2T9S4	Phosphoglycolate phosphatase OS=Bos taurus GN=PGP PE=2 SV=1 - [PGP_BOVIN]	50.32	0.1028	1	2	2	3	321	34.3	5.34	0.388
F1N2H6	Uncharacterized protein (Fragment) OS=Bos taurus GN=CD276 PE=4 SV=2 - [F1N2H6_BOVIN]	21.91	0.0492	2	1	1	2	528	56.4	5.2	0.462
A8SMA7	SMEK1 protein (Fragment) OS=Bos taurus GN=SMEK1 PE=2 SV=1 - [A8SMA7_BOVIN]	0	0.0286	3	1	1	1	594	68.8	6.89	0.489
A7MB57	Uncharacterized protein OS=Bos taurus GN=YES1 PE=2 SV=1 - [A7MB57_BOVIN]	47.34	0.085	3	1	4	6	541	60.6	6.8	0.498
E1BF45	Uncharacterized protein OS=Bos taurus GN=CDHR2 PE=4 SV=2 - [E1BF45_BOVIN]	39.69	0.0149	1	1	1	1	1279	138.8	4.5	0.5
E1BJF6	Uncharacterized protein OS=Bos taurus GN=SYMPK PE=4 SV=1 - [E1BJF6_BOVIN]	47.92	0.0134	1	1	1	1	1272	140.9	6.01	0.544
E1BMM0	Uncharacterized protein (Fragment) OS=Bos taurus GN=NCBP1 PE=4 SV=2 - [E1BMM0_BOVIN]	51.53	0.0329	2	2	2	2	790	91.8	6.46	0.545
G3X6U0	Uncharacterized protein (Fragment) OS=Bos taurus PE=4 SV=1 - [G3X6U0_BOVIN]	0	0.0313	1	1	1	2	543	60.7	9.51	0.552
Q0IIG0	Nucleolar and coiled-body phosphoprotein 1 OS=Bos taurus GN=NOLC1 PE=2 SV=1 - [Q0IIG0_BOVIN]	34.33	0.0215	1	1	1	1	698	73.3	9.41	0.564
E1BCT9	Uncharacterized protein OS=Bos taurus GN=RBM27 PE=4 SV=2 - [E1BCT9_BOVIN]	0	0.0161	1	1	1	1	1058	118.4	9.19	0.569
F1N2D3	Uncharacterized protein (Fragment) OS=Bos taurus GN=TJP1 PE=2 SV=2 - [F1N2D3_BOVIN]	34.7	0.0117	2	2	2	2	1712	190.3	6.7	0.589
A8E4R4	EXOSC6 protein OS=Bos taurus GN=EXOSC6 PE=2 SV=1 - [A8E4R4_BOVIN]	26	0.0551	1	1	1	1	272	28	7.06	0.597
Q0II49	Interferon-induced protein 35 OS=Bos taurus GN=IFI35 PE=2 SV=1 - [Q0II49_BOVIN]	0	0.0608	1	1	1	1	263	29.1	6.68	0.602
E1BB38	Uncharacterized protein OS=Bos taurus GN=SRP72 PE=4 SV=1 - [E1BB38_BOVIN]	29.99	0.0596	1	2	2	2	671	74.7	9.26	0.606
Q2TBU5	5'-nucleotidase domain-containing protein 1 OS=Bos taurus GN=NT5DC1 PE=2 SV=1 - [NT5D1_BOVIN]	0	0.0288	1	1	1	1	452	51.3	6.61	0.607
E1BN44	Uncharacterized protein OS=Bos taurus GN=Bt.55413 PE=4 SV=2 - [E1BN44_BOVIN]	17.96	0.0162	1	1	1	1	1671	178.8	6.67	0.61
Q56JX3	60S ribosomal protein L31 OS=Bos taurus GN=RPL31 PE=2 SV=1 - [RL31_BOVIN]	0	0.08	1	1	1	1	125	14.5	10.54	0.611
F1MZV2	Uncharacterized protein OS=Bos taurus GN=CHMP5 PE=4 SV=1 - [F1MZV2_BOVIN]	41.35	0.105	1	1	2	2	219	24.6	4.83	0.617
F1MTX3	Uncharacterized protein (Fragment) OS=Bos taurus GN=SCAF4 PE=4 SV=2 - [F1MTX3_BOVIN]	30.85	0.0105	2	1	1	1	1148	125.7	9.69	0.619
F1MQJ0	Angiotensin-converting enzyme (Fragment) OS=Bos taurus GN=ACE PE=2 SV=2 - [F1MQJ0_BOVIN]	37.4	0.0114	2	1	1	1	1226	141.2	6.54	0.619
E1BLT5	Uncharacterized protein OS=Bos taurus GN=ABCB4 PE=2 SV=2 - [E1BLT5_BOVIN]	95.63	0.0173	2	1	1	2	1275	140.3	8.53	0.619
Q3SYS6	Calcineurin B homologous protein 1 OS=Bos taurus GN=CHP1 PE=2 SV=1 - [CHP1_BOVIN]	34.48	0.1026	1	1	1	1	195	22.4	5.1	0.622
A5PKD6	GNB4 protein OS=Bos taurus GN=GNB4 PE=2 SV=1 - [A5PKD6_BOVIN]	136.76	0.1588	1	1	4	17	340	37.5	6	0.622
Q17QC5	AP-2 complex subunit sigma OS=Bos taurus GN=AP2S1 PE=2 SV=1 - [AP2S1_BOVIN]	0	0.1479	1	2	2	2	142	17	6.18	0.625
P80513	Mesencephalic astrocyte-derived neurotrophic factor OS=Bos taurus GN=MANF PE=1 SV=2 - [MANF_BOVIN]	55.38	0.0559	1	1	1	3	179	20.3	8.54	0.629
Q1JQC5	Regulator of microtubule dynamics protein 3 OS=Bos taurus GN=RMDN3 PE=2 SV=1 - [RMD3_BOVIN]	36.17	0.0552	1	2	2	2	471	51.9	5.07	0.631
P23381	Tryptophan--tRNA ligase, cytoplasmic OS=Homo sapiens GN=WARS PE=1 SV=2 - [SYWC_HUMAN]	34.03	0.0764	2	2	2	2	471	53.1	6.23	0.632
P28801	Glutathione S-transferase P OS=Bos taurus GN=GSTP1 PE=1 SV=2 - [GSTP1_BOVIN]	75.33	0.0762	1	1	1	3	210	23.6	7.36	0.633
Q3MHZ0	FLOT1 protein (Fragment) OS=Bos taurus GN=FLOT1 PE=2 SV=1 - [Q3MHZ0_BOVIN]	41.91	0.043	2	1	1	1	419	46.4	7.17	0.637
Q2KJ19	Down-regulator of transcription 1, TBP-binding (Negative cofactor 2) OS=Bos taurus GN=DR1 PE=2 SV=1 - [Q2KJ19_BOVIN]	38.8	0.1364	1	1	1	1	176	19.4	4.75	0.64
Q2KJ81	AP-1 complex subunit mu-1 OS=Bos taurus GN=AP1M1 PE=1 SV=3 - [AP1M1_BOVIN]	0	0.0875	1	2	3	3	423	48.6	7.3	0.641
A6QLT8	FOLH1 protein OS=Bos taurus GN=FOLH1 PE=2 SV=1 - [A6QLT8_BOVIN]	0	0.0293	2	1	1	1	750	84.5	5.74	0.641
A2VE03	E3 ubiquitin-protein ligase OS=Bos taurus GN=ITCH PE=2 SV=1 - [A2VE03_BOVIN]	45.58	0.0162	3	1	1	1	862	98.6	6.23	0.643
A2VDS0	Phosphoribosyl pyrophosphate synthase-associated protein 2 OS=Bos taurus GN=PRPSAP2 PE=2 SV=1 - [KPRB_BOVIN]	34.6	0.084	3	2	2	2	369	40.7	6.73	0.644
G3X6X2	Uncharacterized protein OS=Bos taurus GN=NT5C PE=4 SV=1 - [G3X6X2_BOVIN]	68.06	0.0833	1	1	1	1	216	24.9	5.8	0.644
Q0III3	Cytoplasmic dynein 1 intermediate chain 2 OS=Bos taurus GN=DYNC1I2 PE=1 SV=1 - [DC1I2_BOVIN]	124.38	0.1634	2	6	6	11	612	68.3	5.33	0.646
E3F6N9	Adenylate kinase OS=Corynebacterium pseudotuberculosis (strain I19) GN=adk PE=3 SV=1 - [E3F6N9_CORP9]	28.51	0.0552	1	1	1	4	181	19.8	4.68	0.649
G3N3E7	Uncharacterized protein (Fragment) OS=Bos taurus GN=LOC100848826 PE=4 SV=1 - [G3N3E7_BOVIN]	28.91	0.0967	3	2	2	5	269	30.7	7.36	0.657
K7QE75	MHC class I antigen OS=Bos taurus GN=BoLA PE=2 SV=1 - [K7QE75_BOVIN]	134.62	0.1889	154	3	5	20	360	40.5	6.04	0.658
Q3T0K8	ER membrane protein complex subunit 4 OS=Bos taurus GN=EMC4 PE=2 SV=1 - [EMC4_BOVIN]	0	0.0546	1	1	1	1	183	20.1	8.62	0.659
I0X8V6	Diaminopimelate epimerase OS=Treponema sp. JC4 GN=MSI_14580 PE=3 SV=1 - [I0X8V6_9SPIO]	22.67	0.0055	1	1	1	2	1464	159.4	5.31	0.665
Q1JQD2	Glutamate-rich WD repeat-containing protein 1 OS=Bos taurus GN=GRWD1 PE=2 SV=1 - [GRWD1_BOVIN]	60.93	0.0359	1	1	1	1	446	49.4	4.92	0.668
Q2KJF3	NFU1 iron-sulfur cluster scaffold homolog (S. cerevisiae) OS=Bos taurus GN=NFU1 PE=2 SV=1 - [Q2KJF3_BOVIN]	31.6	0.0514	1	1	1	1	253	28.1	4.81	0.668
E1BK89	Uncharacterized protein OS=Bos taurus GN=LCT PE=3 SV=2 - [E1BK89_BOVIN]	271.15	0.1017	3	15	16	55	1928	219	6.3	0.673
Q5E9M8	Sideroflexin-1 OS=Bos taurus GN=SFXN1 PE=2 SV=3 - [SFXN1_BOVIN]	38.7	0.0621	1	1	1	1	322	35.7	9.32	0.674
Q2KJH0	Tropomodulin 3 (Ubiquitous) OS=Bos taurus GN=TMOD3 PE=2 SV=1 - [Q2KJH0_BOVIN]	0	0.0619	1	1	1	1	339	38.2	5.01	0.68
Q6PVY1	Caspase-3 (Fragment) OS=Bos taurus PE=2 SV=1 - [Q6PVY1_BOVIN]	64.39	0.1105	5	1	2	5	172	19.3	6.32	0.681
G3N145	Uncharacterized protein OS=Bos taurus GN=GUCY1B3 PE=3 SV=1 - [G3N145_BOVIN]	0	0.0162	2	1	1	1	619	70.4	5.49	0.682
I2I1D1	Sterol-binding domain-containing protein OS=Escherichia coli O32:H37 str. P4 GN=UWO_17934 PE=4 SV=1 - [I2I1D1_ECOLX]	37.58	0.0348	1	1	1	1	201	22.1	6.07	0.683
Q32LK2	Cysteine-rich and transmembrane domain-containing protein 1 OS=Bos taurus GN=CYSTM1 PE=3 SV=1 - [CYTM1_BOVIN]	40.32	0.0971	1	1	1	2	103	11.1	4.44	0.684
Q4N8S5	ATP synthase subunit beta OS=Theileria parva GN=TP01_0389 PE=3 SV=1 - [Q4N8S5_THEPA]	1657.5	0.1235	10	1	5	119	583	62.9	7.31	0.687
P08166	Adenylate kinase 2, mitochondrial OS=Bos taurus GN=AK2 PE=1 SV=2 - [KAD2_BOVIN]	265.46	0.3112	1	5	5	20	241	26.5	8.13	0.689
E1BNA9	Uncharacterized protein OS=Bos taurus GN=ZZEF1 PE=2 SV=2 - [E1BNA9_BOVIN]	27.29	0.0078	1	1	1	1	2962	330.9	5.88	0.691
A6Q0N6	Intelectin-1 OS=Bos taurus GN=ITLN1 PE=2 SV=1 - [A6Q0N6_BOVIN]	281.15	0.0683	6	2	2	13	322	35.5	7.36	0.694
A6QLP2	Adenosylhomocysteinase OS=Bos taurus GN=AHCYL2 PE=2 SV=1 - [A6QLP2_BOVIN]	84.78	0.1031	2	1	6	9	611	66.7	7.36	0.695
Q1RMW4	Adaptor protein, phosphotyrosine interaction, PH domain and leucine zipper containing 2 OS=Bos taurus GN=APPL2 PE=2 SV=1 - [Q1RMW4_BOVIN]	26.72	0.0211	1	1	1	1	662	73.9	5	0.695
F1N2E5	Cytochrome c oxidase subunit 6B1 OS=Bos taurus GN=COX6B1 PE=4 SV=1 - [F1N2E5_BOVIN]	39.26	0.2442	3	2	2	2	86	10.1	8.47	0.698
F1N4V5	Uncharacterized protein OS=Bos taurus GN=NAA15 PE=4 SV=2 - [F1N4V5_BOVIN]	63.2	0.0173	1	1	1	2	866	101.1	7.4	0.698
Q3ZBV2	ATP-dependent RNA helicase DDX19A OS=Bos taurus GN=DDX19A PE=2 SV=1 - [DD19A_BOVIN]	49.87	0.0837	6	3	3	4	478	54	6.74	0.705
E1BDN8	Uncharacterized protein OS=Bos taurus PE=4 SV=2 - [E1BDN8_BOVIN]	25.23	0.025	1	1	1	1	519	60.4	10.05	0.706
Q2NKU1	Deoxyuridine triphosphatase OS=Bos taurus GN=DUT PE=2 SV=1 - [Q2NKU1_BOVIN]	58.73	0.1568	1	2	2	2	185	20	8.98	0.707
A2VDZ0	Protein phosphatase 2, regulatory subunit B', alpha isoform OS=Bos taurus GN=PPP2R5A PE=2 SV=1 - [A2VDZ0_BOVIN]	0	0.0286	1	1	1	1	489	56.5	6.7	0.707
F1ML89	Uncharacterized protein OS=Bos taurus GN=CPS1 PE=3 SV=2 - [F1ML89_BOVIN]	1068.04	0.2413	5	26	28	100	1500	164.6	6.73	0.709
P02647	Apolipoprotein A-I OS=Homo sapiens GN=APOA1 PE=1 SV=1 - [APOA1_HUMAN]	99.56	0.0936	1	1	2	6	267	30.8	5.76	0.712
A7MBC5	IARS protein OS=Bos taurus GN=IARS PE=2 SV=1 - [A7MBC5_BOVIN]	25.63	0.0071	1	1	1	2	1262	144.6	6.06	0.712
G3N337	Uncharacterized protein (Fragment) OS=Bos taurus GN=UAP1L1 PE=4 SV=1 - [G3N337_BOVIN]	66.94	0.0451	1	1	2	3	510	56.7	6.32	0.713
F1MG90	Uncharacterized protein OS=Bos taurus GN=WDFY4 PE=2 SV=2 - [F1MG90_BOVIN]	0	0.0044	1	1	1	1	3193	353.9	6.4	0.713
A7YWC4	ATPase family AAA domain-containing protein 3 OS=Bos taurus GN=ATAD3 PE=2 SV=1 - [ATAD3_BOVIN]	28.69	0.0239	1	1	1	1	586	66.1	9.28	0.714
Q3ZBU5	FUS interacting protein (Serine/arginine-rich) 1 OS=Bos taurus GN=FUSIP1 PE=2 SV=1 - [Q3ZBU5_BOVIN]	46.38	0.1484	2	2	2	7	182	22.1	10.33	0.715
F1MU84	Uncharacterized protein (Fragment) OS=Bos taurus GN=GALNS PE=4 SV=2 - [F1MU84_BOVIN]	44.42	0.0455	1	2	2	3	527	58.5	6.95	0.716
F1MH76	Uncharacterized protein OS=Bos taurus PE=4 SV=2 - [F1MH76_BOVIN]	401.39	0.2154	1	1	2	20	130	13.4	4.81	0.717
E2P9K1	60 kDa chaperonin OS=Mannheimia haemolytica serotype A2 str. BOVINE GN=groL PE=3 SV=1 - [E2P9K1_PASHA]	52.4	0.0311	1	1	1	2	546	57.5	5	0.717
P02721	ATP synthase-coupling factor 6, mitochondrial OS=Bos taurus GN=ATP5J PE=1 SV=2 - [ATP5J_BOVIN]	66.96	0.3148	1	2	2	2	108	12.5	9.31	0.717
Q7M2V5	Myosin regulatory light chain (Fragment) OS=Bos taurus PE=1 SV=1 - [Q7M2V5_BOVIN]	265.81	0.5556	1	1	2	37	36	4.1	11.17	0.72
P55156	Microsomal triglyceride transfer protein large subunit (Fragment) OS=Bos taurus GN=MTTP PE=1 SV=1 - [MTP_BOVIN]	484.41	0.1308	3	11	11	63	887	99	8.56	0.725
A1XG22	NF-kappaB transcription factor p65 subunit OS=Bos taurus GN=RELA PE=2 SV=1 - [A1XG22_BOVIN]	37.39	0.0309	1	1	1	1	551	60.3	5.68	0.725
A2VDL6	Sodium/potassium-transporting ATPase subunit alpha-2 OS=Bos taurus GN=ATP1A2 PE=2 SV=1 - [AT1A2_BOVIN]	883.54	0.1549	4	1	10	56	1020	112.1	5.66	0.727
A6QR16	RNA-binding protein with serine-rich domain 1 OS=Bos taurus GN=RNPS1 PE=2 SV=1 - [RNPS1_BOVIN]	0	0.0393	1	1	1	1	305	34.2	11.84	0.728
A6QQZ7	MAGUK p55 subfamily member 7 OS=Bos taurus GN=MPP7 PE=2 SV=1 - [MPP7_BOVIN]	32.19	0.0278	1	1	1	1	576	65.5	7.11	0.729
G1U9S2	Serum albumin OS=Oryctolagus cuniculus GN=ALB PE=1 SV=1 - [G1U9S2_RABIT]	289.5	0.0641	1	1	4	37	608	68.9	6.3	0.73
K9J688	Putative bovine leukaemia virus receptor (Fragment) OS=Desmodus rotundus PE=2 SV=1 - [K9J688_DESRO]	45.01	0.0093	3	1	1	1	1183	133.4	7.23	0.73
B0LJ59	Glyceraldehyde-3-phosphate dehydrogenase OS=Dictyocaulus viviparus PE=2 SV=1 - [B0LJ59_DICVI]	190.55	0.173	5	2	3	10	341	36.4	8.06	0.732
A7MBG1	RBP2 protein OS=Bos taurus GN=RBP2 PE=2 SV=1 - [A7MBG1_BOVIN]	61.4	0.1269	2	2	2	5	134	15.7	6.04	0.733
Q3MHL3	Histone-binding protein RBBP4 OS=Bos taurus GN=RBBP4 PE=1 SV=3 - [RBBP4_BOVIN]	47.94	0.1341	1	1	5	6	425	47.6	4.89	0.735
Q2KIS7	Tetranectin OS=Bos taurus GN=CLEC3B PE=2 SV=1 - [TETN_BOVIN]	50.41	0.0693	1	1	1	1	202	22.1	5.64	0.739
A6QPV3	GBP4 protein OS=Bos taurus GN=GBP4 PE=2 SV=1 - [A6QPV3_BOVIN]	39.32	0.0148	1	1	1	1	607	69.6	6.02	0.741
E1BEL8	Uncharacterized protein OS=Bos taurus GN=HBE1 PE=3 SV=1 - [E1BEL8_BOVIN]	467.26	0.1837	1	1	2	56	147	16.1	8.68	0.743
G8JKZ1	Alkaline phosphodiesterase I OS=Bos taurus GN=ENPP3 PE=4 SV=1 - [G8JKZ1_BOVIN]	48.5	0.032	2	2	2	2	874	99.4	5.96	0.744
G5E630	Ubiquitin carboxyl-terminal hydrolase OS=Bos taurus GN=LOC790347 PE=3 SV=1 - [G5E630_BOVIN]	48.61	0.0098	3	2	2	2	2554	290.1	5.8	0.745
F1MIL9	Uncharacterized protein OS=Bos taurus GN=GNE PE=4 SV=2 - [F1MIL9_BOVIN]	57.74	0.0208	1	1	1	1	771	85.2	6.61	0.745
F1N7U2	Uncharacterized protein OS=Bos taurus GN=NPLOC4 PE=4 SV=2 - [F1N7U2_BOVIN]	39.49	0.0296	1	1	1	1	608	68	6.38	0.746
I0X5S4	Uncharacterized protein OS=Treponema sp. JC4 GN=MSI_25940 PE=4 SV=1 - [I0X5S4_9SPIO]	29.59	0.0128	3	1	1	1	468	52.3	5.41	0.748
F1MZE4	Uncharacterized protein OS=Bos taurus GN=SPAG7 PE=4 SV=1 - [F1MZE4_BOVIN]	42.83	0.0573	2	1	1	1	227	26.1	7.93	0.748
P15497	Apolipoprotein A-I OS=Bos taurus GN=APOA1 PE=1 SV=3 - [APOA1_BOVIN]	134.73	0.1547	1	2	3	12	265	30.3	5.97	0.751
Q2LDY9	Prothymosin alpha OS=Bos taurus GN=PTMA PE=4 SV=1 - [Q2LDY9_BOVIN]	30.44	0.1284	1	2	2	2	109	11.9	3.87	0.751
Q3MHR0	Acyl-protein thioesterase 1 OS=Bos taurus GN=LYPLA1 PE=2 SV=1 - [LYPA1_BOVIN]	78.65	0.1739	1	2	2	3	230	24.6	6.77	0.752
Q7YR75	39S ribosomal protein L12, mitochondrial OS=Bos taurus GN=MRPL12 PE=1 SV=1 - [RM12_BOVIN]	81.79	0.0657	1	1	1	2	198	21.4	9.17	0.754
P31408	V-type proton ATPase subunit B, brain isoform OS=Bos taurus GN=ATP6V1B2 PE=1 SV=3 - [VATB2_BOVIN]	65.33	0.2074	4	6	6	8	511	56.5	5.81	0.755
F1MUL0	Leukocyte surface antigen CD47 OS=Bos taurus GN=CD47 PE=2 SV=2 - [F1MUL0_BOVIN]	34.6	0.0297	3	1	1	2	303	33.3	8.27	0.756
P81623	Endoplasmic reticulum resident protein 29 OS=Bos taurus GN=ERP29 PE=1 SV=2 - [ERP29_BOVIN]	63.15	0.1783	1	3	3	7	258	28.8	5.82	0.757
Q5E9A4	mRNA export factor OS=Bos taurus GN=RAE1 PE=2 SV=1 - [RAE1L_BOVIN]	18.41	0.0761	1	2	2	3	368	40.9	7.83	0.757
G5E5P3	Ectonucleoside triphosphate diphosphohydrolase 5 OS=Bos taurus GN=ENTPD5 PE=3 SV=1 - [G5E5P3_BOVIN]	57.86	0.1402	2	4	4	5	428	47.5	5.16	0.757
Q2T9M8	Synaptosomal-associated protein OS=Bos taurus GN=SNAP23 PE=2 SV=1 - [Q2T9M8_BOVIN]	37.31	0.0664	1	1	1	1	211	23.2	4.83	0.758
A4FUC6	SFRS9 protein OS=Bos taurus GN=SFRS9 PE=2 SV=1 - [A4FUC6_BOVIN]	0	0.0724	1	1	1	2	221	25.5	8.34	0.759
F1MXY9	Serine/arginine-rich-splicing factor 6 OS=Bos taurus GN=SRSF6 PE=4 SV=2 - [F1MXY9_BOVIN]	0	0.0348	3	1	1	1	345	39.7	11.47	0.759
F1MII0	Uncharacterized protein OS=Bos taurus GN=GTF2A1 PE=4 SV=2 - [F1MII0_BOVIN]	0	0.0185	3	1	1	1	378	41.9	4.68	0.759
F1N719	Serine/threonine-protein phosphatase OS=Bos taurus GN=PPP5C PE=2 SV=1 - [F1N719_BOVIN]	47.27	0.0541	3	2	2	3	499	56.8	6.38	0.759
P00829	ATP synthase subunit beta, mitochondrial OS=Bos taurus GN=ATP5B PE=1 SV=2 - [ATPB_BOVIN]	6282.75	0.6402	12	1	22	445	528	56.2	5.27	0.761
Q32LP0	Fermitin family homolog 3 OS=Bos taurus GN=FERMT3 PE=2 SV=1 - [URP2_BOVIN]	0	0.0421	2	2	2	2	665	75.7	6.64	0.761
A6QL77	P4HA1 protein OS=Bos taurus GN=P4HA1 PE=2 SV=1 - [A6QL77_BOVIN]	0	0.0262	2	1	1	1	534	60.9	5.91	0.763
F1MEM5	Glutamyl aminopeptidase OS=Bos taurus GN=ENPEP PE=4 SV=1 - [F1MEM5_BOVIN]	49.23	0.0544	2	4	4	6	956	109.8	5.27	0.764
F1N2N5	Myristoylated alanine-rich C-kinase substrate OS=Bos taurus GN=MARCKS PE=2 SV=1 - [F1N2N5_BOVIN]	0	0.045	2	1	1	2	333	31.7	4.39	0.764
A4FV12	UBA2 protein OS=Bos taurus GN=UBA2 PE=2 SV=1 - [A4FV12_BOVIN]	26.13	0.0234	1	1	1	2	640	71	5.25	0.765
Q9MZ13	Voltage-dependent anion-selective channel protein 3 OS=Bos taurus GN=VDAC3 PE=2 SV=1 - [VDAC3_BOVIN]	348.24	0.1413	3	3	4	38	283	30.7	8.78	0.766
P08760	GTP:AMP phosphotransferase, mitochondrial OS=Bos taurus GN=AK3 PE=1 SV=3 - [KAD3_BOVIN]	30.58	0.0837	1	2	2	4	227	25.7	9.04	0.766
P00426	Cytochrome c oxidase subunit 5A, mitochondrial OS=Bos taurus GN=COX5A PE=1 SV=2 - [COX5A_BOVIN]	33.3	0.2039	1	2	2	5	152	16.7	6.92	0.766
Q3MHL8	Small acidic protein OS=Bos taurus GN=SMAP PE=2 SV=1 - [SMAP_BOVIN]	55.87	0.1271	1	1	1	1	181	20.1	4.77	0.767
A6H768	Galactokinase OS=Bos taurus GN=GALK1 PE=2 SV=2 - [GALK1_BOVIN]	89.25	0.0816	2	2	2	5	392	42.2	6.15	0.769
I6L9I1	JMJD6 protein OS=Bos taurus GN=JMJD6 PE=2 SV=1 - [I6L9I1_BOVIN]	27.23	0.0446	2	1	1	1	314	36.6	8.88	0.769
Q70VZ7	2-acylglycerol O-acyltransferase 1 OS=Bos taurus GN=MOGAT1 PE=2 SV=1 - [MOGT1_BOVIN]	0	0.0358	1	1	1	1	335	39.1	9.11	0.769
A6QR21	Mitochondrial carrier homolog 2 OS=Bos taurus GN=MTCH2 PE=2 SV=1 - [A6QR21_BOVIN]	31.72	0.1254	2	3	3	4	303	33.2	8.05	0.77
Q8HXM1	Cleavage stimulation factor subunit 2 OS=Bos taurus GN=CSTF2 PE=2 SV=1 - [CSTF2_BOVIN]	47.36	0.0524	4	2	2	2	572	60.4	6.81	0.773
A5PKL2	RRAS2 protein OS=Bos taurus GN=RRAS2 PE=2 SV=1 - [A5PKL2_BOVIN]	121.91	0.1912	1	1	3	7	204	23.4	6.01	0.774
Q3SX44	N(G),N(G)-dimethylarginine dimethylaminohydrolase 2 OS=Bos taurus GN=DDAH2 PE=2 SV=1 - [DDAH2_BOVIN]	80.81	0.1439	1	2	3	5	285	29.8	6.01	0.776
Q08DP0	Phosphoglucomutase-1 OS=Bos taurus GN=PGM1 PE=2 SV=1 - [PGM1_BOVIN]	335.77	0.3488	3	15	15	35	562	61.6	6.81	0.776
E1BH11	Uncharacterized protein OS=Bos taurus GN=SH3BP1 PE=4 SV=2 - [E1BH11_BOVIN]	69.18	0.0371	2	1	1	1	485	54.4	6.64	0.776
F1MHR3	Uncharacterized protein (Fragment) OS=Bos taurus GN=LOC534200 PE=3 SV=2 - [F1MHR3_BOVIN]	185.79	0.1245	3	3	5	39	490	53.6	6.13	0.777
E1BMH4	Uncharacterized protein OS=Bos taurus GN=EHHADH PE=4 SV=1 - [E1BMH4_BOVIN]	78.46	0.0553	2	2	2	4	723	79.7	8.76	0.777
A6QR40	Engulfment and cell motility protein 3 OS=Bos taurus GN=ELMO3 PE=2 SV=1 - [ELMO3_BOVIN]	0	0.0475	1	1	1	1	652	73.9	6.87	0.777
F6Q9T8	Flotillin-2 (Fragment) OS=Bos taurus GN=FLOT2 PE=4 SV=1 - [F6Q9T8_BOVIN]	60.34	0.1098	5	2	2	3	246	27.1	5.3	0.778
A1XEC6	NEDD8 (Fragment) OS=Bos taurus PE=2 SV=1 - [A1XEC6_BOVIN]	57.72	0.3182	4	1	1	1	44	4.7	9.57	0.778
Q58DN4	Protein phosphatase methylesterase 1 OS=Bos taurus GN=PPME1 PE=2 SV=3 - [PPME1_BOVIN]	51.59	0.0947	1	3	3	3	380	41.7	5.97	0.779
A5PK73	Fructose-bisphosphate aldolase OS=Bos taurus GN=ALDOB PE=2 SV=1 - [A5PK73_BOVIN]	712.01	0.1181	2	3	4	67	364	39.5	8.46	0.779
F1MYG0	Ornithine aminotransferase, mitochondrial OS=Bos taurus GN=OAT PE=3 SV=1 - [F1MYG0_BOVIN]	1137.04	0.3576	2	9	9	79	439	48.1	6.7	0.78
E1BBT9	Uncharacterized protein (Fragment) OS=Bos taurus GN=HSPA4L PE=3 SV=2 - [E1BBT9_BOVIN]	72.2	0.0345	1	1	2	3	870	97.8	5.9	0.781
F1MD58	Uncharacterized protein (Fragment) OS=Bos taurus GN=CASP7 PE=3 SV=2 - [F1MD58_BOVIN]	79.27	0.0361	1	1	1	4	277	31.4	8.41	0.781
Q17QB3	Acid ceramidase OS=Bos taurus GN=ASAH1 PE=2 SV=3 - [ASAH1_BOVIN]	28.13	0.043	1	1	1	2	395	44.9	7.33	0.784
E1BPR4	Uncharacterized protein OS=Bos taurus GN=SEC24B PE=4 SV=1 - [E1BPR4_BOVIN]	45.44	0.0192	1	1	2	4	1247	135.3	6.62	0.784
O62830	Protein phosphatase 1B OS=Bos taurus GN=PPM1B PE=2 SV=2 - [PPM1B_BOVIN]	0	0.0372	1	1	1	1	484	53.4	5.08	0.784
D4QGC1	Tyrosine-protein kinase Lyn OS=Bos taurus GN=Lyn PE=2 SV=1 - [D4QGC1_BOVIN]	78.71	0.0879	4	2	4	6	512	58.7	7.37	0.786
F1MWM6	E3 ubiquitin-protein ligase KCMF1 (Fragment) OS=Bos taurus GN=KCMF1 PE=2 SV=1 - [F1MWM6_BOVIN]	87.61	0.0446	2	1	1	1	381	41.9	5.55	0.786
F1MH48	5'-AMP-activated protein kinase subunit gamma-1 OS=Bos taurus GN=PRKAG1 PE=4 SV=1 - [F1MH48_BOVIN]	21.35	0.0909	3	2	2	2	330	37.5	6.92	0.786
P55052	Fatty acid-binding protein, epidermal OS=Bos taurus GN=FABP5 PE=1 SV=4 - [FABP5_BOVIN]	98.48	0.1852	2	3	3	9	135	15.1	7.69	0.786
F1N5M2	Vitamin D-binding protein OS=Bos taurus GN=GC PE=4 SV=2 - [F1N5M2_BOVIN]	85.81	0.0717	3	3	3	5	474	53.3	5.6	0.788
Q5E9L6	Serine/threonine-protein kinase 4 OS=Bos taurus GN=STK4 PE=2 SV=1 - [STK4_BOVIN]	36.93	0.0821	2	3	3	3	487	55.6	5.05	0.789
F1N1Q8	Uncharacterized protein (Fragment) OS=Bos taurus GN=LNPEP PE=4 SV=2 - [F1N1Q8_BOVIN]	33.54	0.0088	1	1	1	1	1023	116.8	5.88	0.791
Q3SZA4	Solute carrier family 25 (Carnitine/acylcarnitine translocase), member 20 OS=Bos taurus GN=SLC25A20 PE=2 SV=1 - [Q3SZA4_BOVIN]	36.31	0.1296	1	2	2	2	301	32.9	9.38	0.791
Q0VCQ2	Solute carrier family 27 (Fatty acid transporter), member 4 OS=Bos taurus GN=SLC27A4 PE=2 SV=1 - [Q0VCQ2_BOVIN]	119.42	0.056	1	3	3	6	643	72.2	8.28	0.791
A0JNK3	Serine protease HTRA2, mitochondrial OS=Bos taurus GN=HTRA2 PE=2 SV=1 - [HTRA2_BOVIN]	35.84	0.0524	1	1	1	1	458	49.1	9.96	0.793
G3X6N3	Serotransferrin OS=Bos taurus GN=TF PE=4 SV=1 - [G3X6N3_BOVIN]	903.08	0.1193	10	7	7	90	704	77.6	7.27	0.794
E1B9V7	Uncharacterized protein OS=Bos taurus GN=WDR37 PE=4 SV=2 - [E1B9V7_BOVIN]	22.62	0.0242	1	1	1	1	496	54.7	7.23	0.794
G3X6U5	SH3 domain-binding glutamic acid-rich-like protein OS=Bos taurus GN=SH3BGRL PE=3 SV=1 - [G3X6U5_BOVIN]	37.15	0.1287	2	2	2	2	101	11.4	5.05	0.794
A5PK26	Arf-GAP with coiled-coil, ANK repeat and PH domain-containing protein 1 OS=Bos taurus GN=ACAP1 PE=2 SV=1 - [ACAP1_BOVIN]	0	0.0215	2	1	1	1	745	82.1	7.44	0.794
Q3SWY5	Nitric oxide synthase-interacting protein OS=Bos taurus GN=NOSIP PE=2 SV=1 - [NOSIP_BOVIN]	0	0.0497	1	1	1	1	302	33	8.94	0.794
F1MHR4	Uncharacterized protein OS=Bos taurus GN=PIP4K2A PE=4 SV=2 - [F1MHR4_BOVIN]	29.87	0.0247	1	1	1	1	405	46.1	6.99	0.798
P21752	Thymosin beta-10 OS=Bos taurus GN=TMSB10 PE=1 SV=2 - [TYB10_BOVIN]	42.53	0.1667	7	1	1	6	42	4.8	6.67	0.798
E1BMM4	Uncharacterized protein (Fragment) OS=Bos taurus GN=VPS26B PE=4 SV=2 - [E1BMM4_BOVIN]	31.81	0.0387	1	1	1	1	336	38.8	7.37	0.798
F1N4C7	Uncharacterized protein (Fragment) OS=Bos taurus GN=LOC100337091 PE=4 SV=2 - [F1N4C7_BOVIN]	32.42	0.0117	1	1	1	1	1201	140.2	6.77	0.798
Q8HXG6	NADH dehydrogenase [ubiquinone] 1 alpha subcomplex subunit 11 OS=Bos taurus GN=NDUFA11 PE=1 SV=3 - [NDUAB_BOVIN]	0	0.0993	1	1	1	1	141	14.7	8.72	0.798
Q3MHF7	S-methyl-5'-thioadenosine phosphorylase OS=Bos taurus GN=MTAP PE=1 SV=1 - [MTAP_BOVIN]	54.16	0.1343	2	3	3	3	283	31.2	7.43	0.799
A5D7U5	Beta-galactosidase OS=Bos taurus GN=GLB1 PE=2 SV=2 - [A5D7U5_BOVIN]	46.38	0.0337	3	2	2	3	653	73.4	7.46	0.802
F1MZC0	Uncharacterized protein (Fragment) OS=Bos taurus GN=AKR7A3 PE=2 SV=1 - [F1MZC0_BOVIN]	130.05	0.1805	4	3	3	11	266	30	7.11	0.803
Q0QEQ4	Isocitrate dehydrogenase [NADP] (Fragment) OS=Bos taurus GN=IDH1 PE=2 SV=1 - [Q0QEQ4_BOVIN]	366.81	0.2943	1	1	10	37	367	41.3	6.55	0.805
Q0VD53	Vacuolar protein sorting-associated protein 26A OS=Bos taurus GN=VPS26A PE=2 SV=1 - [VP26A_BOVIN]	0	0.1376	1	3	3	5	327	38.1	6.57	0.806
A6QQA9	ACOT2 protein OS=Bos taurus GN=ACOT2 PE=2 SV=1 - [A6QQA9_BOVIN]	27.85	0.0216	2	1	1	1	464	50.9	8.62	0.807
A6QLZ6	GLRX5 protein OS=Bos taurus GN=GLRX5 PE=2 SV=1 - [A6QLZ6_BOVIN]	43.69	0.0886	1	1	1	1	158	16.8	7.99	0.808
Q56JX9	Fatty acid-binding protein, intestinal OS=Bos taurus GN=FABP2 PE=2 SV=3 - [FABPI_BOVIN]	46.02	0.1288	1	2	2	7	132	15	7.24	0.808
Q4N7R5	Putative uncharacterized protein OS=Theileria parva GN=TP01_0755 PE=4 SV=1 - [Q4N7R5_THEPA]	0	0.0108	3	1	1	1	648	74.4	8.1	0.809
A6H757	ACP6 protein OS=Bos taurus GN=ACP6 PE=2 SV=1 - [A6H757_BOVIN]	25.66	0.0466	1	1	1	1	429	48.9	7.08	0.809
E1BGH5	Uncharacterized protein OS=Bos taurus GN=SI PE=4 SV=2 - [E1BGH5_BOVIN]	109.54	0.0519	1	9	9	18	1812	208.3	5.69	0.81
Q5E992	Peptidyl-prolyl cis-trans isomerase-like 1 OS=Bos taurus GN=PPIL1 PE=2 SV=1 - [PPIL1_BOVIN]	32.37	0.0843	1	1	1	2	166	18.2	7.99	0.811
Q32LE4	Gamma-glutamylcyclotransferase OS=Bos taurus GN=GGCT PE=2 SV=1 - [GGCT_BOVIN]	26.98	0.0532	1	1	1	1	188	21.2	5.66	0.811
Q2KJH6	Serpin H1 OS=Bos taurus GN=SERPINH1 PE=2 SV=1 - [SERPH_BOVIN]	1379	0.512	1	14	14	109	418	46.5	8.97	0.812
A6QR61	SNX12 protein OS=Bos taurus GN=SNX12 PE=2 SV=1 - [A6QR61_BOVIN]	28.01	0.0556	1	1	1	1	162	18.9	8.44	0.813
F1N155	Uncharacterized protein (Fragment) OS=Bos taurus GN=CLPX PE=4 SV=1 - [F1N155_BOVIN]	30.4	0.0231	1	1	1	1	607	66.8	7.43	0.813
F1MJT6	Creatine kinase S-type, mitochondrial OS=Bos taurus GN=CKMT2 PE=3 SV=1 - [F1MJT6_BOVIN]	46.35	0.1122	2	1	3	7	419	47.2	8.32	0.813
A0JNC1	Phosphatidate cytidylyltransferase 2 OS=Bos taurus GN=CDS2 PE=1 SV=1 - [CDS2_BOVIN]	47.62	0.0382	1	1	1	1	445	51.3	7.65	0.814
A7YWN9	Integrin beta OS=Bos taurus GN=ITGB7 PE=2 SV=1 - [A7YWN9_BOVIN]	79.06	0.0288	1	1	1	1	800	87.5	5.71	0.814
A0JNP8	LOC516032 protein (Fragment) OS=Bos taurus GN=LOC516032 PE=2 SV=1 - [A0JNP8_BOVIN]	0	0.089	1	1	1	1	146	17.2	9.31	0.815
P13753	BOLA class I histocompatibility antigen, alpha chain BL3-7 OS=Bos taurus PE=2 SV=1 - [HA1B_BOVIN]	322.26	0.1346	258	1	4	29	364	41.5	5.95	0.818
A6QQ21	COP9 signalosome complex subunit 6 OS=Bos taurus GN=COPS6 PE=2 SV=1 - [CSN6_BOVIN]	40.85	0.0401	2	1	1	1	324	35.9	5.73	0.818
A5D9D7	Procollagen-lysine, 2-oxoglutarate 5-dioxygenase 3 (Fragment) OS=Bos taurus GN=PLOD3 PE=2 SV=1 - [A5D9D7_BOVIN]	27.58	0.0148	2	1	1	1	677	77.5	5.71	0.82
P02633	Protein S100-G OS=Bos taurus GN=S100G PE=1 SV=3 - [S100G_BOVIN]	82.28	0.3671	1	3	3	10	79	8.9	4.68	0.82
A2VE34	PABPN1 protein OS=Bos taurus GN=PABPN1 PE=2 SV=1 - [A2VE34_BOVIN]	28.93	0.0364	4	1	1	1	275	29.5	5.6	0.82
Q4MZ42	Putative uncharacterized protein OS=Theileria parva GN=TP03_0649 PE=4 SV=1 - [Q4MZ42_THEPA]	0	0.0065	1	1	1	2	1228	141.7	6.74	0.822
E1B763	Uncharacterized protein OS=Bos taurus GN=AP3M2 PE=4 SV=1 - [E1B763_BOVIN]	32.31	0.0239	3	1	1	1	418	47	7.56	0.822
Q3SWY7	Splicing factor 3a, subunit 3 OS=Bos taurus GN=SF3A3 PE=2 SV=1 - [Q3SWY7_BOVIN]	62.32	0.0838	1	3	3	3	501	58.9	5.38	0.822
A4FUZ2	RAVER1 protein OS=Bos taurus GN=RAVER1 PE=2 SV=1 - [A4FUZ2_BOVIN]	93.03	0.0656	1	3	3	5	716	75.4	8.63	0.822
P11179	Dihydrolipoyllysine-residue succinyltransferase component of 2-oxoglutarate dehydrogenase complex, mitochondrial OS=Bos taurus GN=DLST PE=1 SV=2 - [ODO2_BOVIN]	210.64	0.1451	4	7	7	20	455	48.9	8.95	0.823
A7MBD4	FARSA protein OS=Bos taurus GN=FARSA PE=2 SV=1 - [A7MBD4_BOVIN]	0	0.0217	1	1	1	1	508	57.5	8.4	0.823
A6H788	SNRPA1 protein OS=Bos taurus GN=SNRPA1 PE=2 SV=1 - [A6H788_BOVIN]	107.71	0.1412	1	2	2	4	255	28.4	8.62	0.823
F1N1R8	Uncharacterized protein OS=Bos taurus GN=EML4 PE=4 SV=2 - [F1N1R8_BOVIN]	21.3	0.0121	1	1	1	2	995	110.3	6.33	0.823
F1MXJ5	IST1 homolog OS=Bos taurus GN=IST1 PE=4 SV=2 - [F1MXJ5_BOVIN]	109.75	0.0714	2	2	2	5	364	39.8	5.35	0.824
A7YWH2	Uncharacterized protein OS=Bos taurus GN=ZRANB2 PE=2 SV=1 - [A7YWH2_BOVIN]	31.82	0.0281	1	1	1	1	320	36.3	9.76	0.824
A8E4P2	FARSB protein OS=Bos taurus GN=FARSB PE=2 SV=1 - [A8E4P2_BOVIN]	0	0.0374	1	2	2	3	589	66.3	7.42	0.825
P27816	Microtubule-associated protein 4 OS=Homo sapiens GN=MAP4 PE=1 SV=3 - [MAP4_HUMAN]	106.72	0.066	4	1	5	8	1152	120.9	5.43	0.826
Q3ZCJ2	Alcohol dehydrogenase [NADP(+)] OS=Bos taurus GN=AKR1A1 PE=2 SV=1 - [AK1A1_BOVIN]	253.35	0.1877	1	5	6	37	325	36.6	7.27	0.826
Q3SZE6	NDUFA10 protein (Fragment) OS=Bos taurus GN=NDUFA10 PE=2 SV=1 - [Q3SZE6_BOVIN]	119.87	0.1641	3	4	4	8	329	37.7	6.62	0.827
Q9TU47	Eukaryotic translation initiation factor 6 OS=Bos taurus GN=EIF6 PE=2 SV=2 - [IF6_BOVIN]	71.69	0.1306	1	2	2	5	245	26.5	4.72	0.828
F1MG06	Uncharacterized protein OS=Bos taurus GN=RPTOR PE=4 SV=2 - [F1MG06_BOVIN]	35.36	0.0142	1	1	1	1	1335	149.4	6.93	0.828
F1N0W1	Uncharacterized protein OS=Bos taurus GN=FCHSD1 PE=4 SV=2 - [F1N0W1_BOVIN]	85.61	0.0212	1	2	2	3	1275	142.9	6.04	0.829
Q2HJH2	Ras-related protein Rab-1B OS=Bos taurus GN=RAB1B PE=2 SV=1 - [RAB1B_BOVIN]	447.9	0.4826	27	1	8	40	201	22.2	5.73	0.829
E1BKU2	Septin-2 OS=Bos taurus GN=SEPT2 PE=3 SV=2 - [E1BKU2_BOVIN]	96.31	0.2161	2	4	5	9	361	41.5	6.77	0.829
Q3SZ99	AH receptor-interacting protein OS=Bos taurus GN=AIP PE=2 SV=1 - [Q3SZ99_BOVIN]	0	0.0364	1	1	1	1	330	37.6	6.61	0.829
A4IFR1	CD2BP2 protein OS=Bos taurus GN=CD2BP2 PE=2 SV=1 - [A4IFR1_BOVIN]	46.78	0.0704	1	1	1	2	341	37.8	4.53	0.829
F1MJS9	Uncharacterized protein (Fragment) OS=Bos taurus GN=PTPRC PE=2 SV=2 - [F1MJS9_BOVIN]	58.43	0.0321	2	3	3	4	1276	143.2	6.04	0.83
Q3MHR5	Serine/arginine-rich splicing factor 2 OS=Bos taurus GN=SRSF2 PE=2 SV=3 - [SRSF2_BOVIN]	380.16	0.1131	1	2	2	18	221	25.5	11.85	0.832
Q3SYU8	Tumor protein D52-like 2 OS=Bos taurus GN=TPD52L2 PE=2 SV=1 - [Q3SYU8_BOVIN]	23.14	0.0753	2	1	1	2	186	19.9	5.96	0.832
Q0III6	DnaJ homolog subfamily B member 6 OS=Bos taurus GN=DNAJB6 PE=2 SV=1 - [DNJB6_BOVIN]	0	0.0537	3	1	1	2	242	26.9	7.61	0.832
Q29RI9	Methionine adenosyltransferase 2 subunit beta OS=Bos taurus GN=MAT2B PE=2 SV=1 - [MAT2B_BOVIN]	90.08	0.0928	1	3	3	6	334	37.7	7.12	0.832
Q3T161	Synapse associated protein 1, SAP47 homolog (Drosophila) OS=Bos taurus GN=SYAP1 PE=2 SV=1 - [Q3T161_BOVIN]	39.44	0.0894	1	2	2	2	358	40.8	4.63	0.832
Q2KJ46	26S proteasome non-ATPase regulatory subunit 3 OS=Bos taurus GN=PSMD3 PE=2 SV=1 - [PSMD3_BOVIN]	41.63	0.1067	1	2	4	5	534	60.9	8.6	0.833
F1MPZ9	Uncharacterized protein (Fragment) OS=Bos taurus GN=NCKAP1 PE=4 SV=2 - [F1MPZ9_BOVIN]	54.24	0.0256	1	2	2	2	1093	124.8	6.44	0.833
F1MNT6	Uncharacterized protein OS=Bos taurus GN=GBA3 PE=3 SV=2 - [F1MNT6_BOVIN]	87.05	0.1282	1	5	6	15	476	54.3	6.11	0.833
P80724	Brain acid soluble protein 1 OS=Bos taurus GN=BASP1 PE=1 SV=3 - [BASP1_BOVIN]	50.06	0.304	2	5	5	9	227	23	4.6	1.2
Q862R3	60S ribosomal protein L18a (Fragment) OS=Bos taurus PE=2 SV=1 - [Q862R3_BOVIN]	22.41	0.0506	2	1	1	1	158	18.4	10.33	1.201
Q2HJ58	Ribose-phosphate pyrophosphokinase 1 OS=Bos taurus GN=PRPS1 PE=2 SV=3 - [PRPS1_BOVIN]	178.36	0.0786	3	1	2	5	318	34.8	6.98	1.202
Q32PA9	Peptidyl-prolyl cis-trans isomerase FKBP2 OS=Bos taurus GN=FKBP2 PE=2 SV=1 - [FKBP2_BOVIN]	29.46	0.1929	2	2	2	2	140	15.4	8.88	1.202
F1MPH9	Caprin-1 OS=Bos taurus GN=CAPRIN1 PE=2 SV=2 - [F1MPH9_BOVIN]	54.2	0.0763	2	4	5	8	708	78.4	5.29	1.202
A7E3V8	Signal recognition particle 68kDa (Fragment) OS=Bos taurus GN=SRP68 PE=2 SV=1 - [A7E3V8_BOVIN]	28.22	0.0356	2	1	1	3	618	69.9	8.47	1.203
Q58DW0	60S ribosomal protein L4 OS=Bos taurus GN=RPL4 PE=2 SV=3 - [RL4_BOVIN]	178.78	0.1896	2	6	6	17	422	47.4	10.96	1.203
C0LSL0	Heart fatty acid-binding protein OS=Bos taurus GN=H-FABP PE=2 SV=1 - [C0LSL0_BOVIN]	67.84	0.1504	4	2	2	5	133	14.8	7.34	1.203
A6QP98	LOC529366 protein (Fragment) OS=Bos taurus GN=LOC529366 PE=2 SV=1 - [A6QP98_BOVIN]	43.69	0.0426	2	2	2	2	587	67.9	5.07	1.204
Q8HZJ5	Ras-related protein Rab-27B OS=Bos taurus GN=RAB27B PE=2 SV=3 - [RB27B_BOVIN]	63.36	0.1009	1	2	2	4	218	24.6	6.09	1.205
Q5E9D5	Destrin OS=Bos taurus GN=DSTN PE=2 SV=3 - [DEST_BOVIN]	119.02	0.4485	1	5	6	19	165	18.5	7.85	1.206
Q3ZBU9	UBX domain-containing protein 4 OS=Bos taurus GN=UBXN4 PE=2 SV=2 - [UBXN4_BOVIN]	51.11	0.0315	1	1	1	2	508	56.7	6.38	1.206
E1BFG0	Alpha-aminoadipic semialdehyde dehydrogenase OS=Bos taurus GN=ALDH7A1 PE=3 SV=2 - [E1BFG0_BOVIN]	111.9	0.0686	2	3	3	8	539	58.6	7.09	1.206
Q0III1	Methylmalonyl Coenzyme A mutase OS=Bos taurus GN=MUT PE=2 SV=1 - [Q0III1_BOVIN]	69.79	0.0573	4	3	3	5	750	83.2	7.34	1.207
P01252	Prothymosin alpha OS=Bos taurus GN=PTMA PE=1 SV=2 - [PTMA_BOVIN]	174.71	0.1273	2	2	2	10	110	12.1	3.79	1.207
G5E6P3	Uncharacterized protein (Fragment) OS=Bos taurus GN=GNA13 PE=4 SV=1 - [G5E6P3_BOVIN]	59.16	0.0775	1	1	1	1	284	33.4	6.34	1.207
A6QQQ3	Proline/arginine-rich end leucine-rich repeat protein OS=Bos taurus GN=PRELP PE=2 SV=1 - [A6QQQ3_BOVIN]	166.67	0.2152	3	7	7	35	381	43.7	9.52	1.207
A5D9C1	Monoamine oxidase A OS=Bos taurus GN=MAOA PE=2 SV=1 - [A5D9C1_BOVIN]	36.23	0.0721	2	1	3	6	527	59.7	8.02	1.209
E1B9H1	Uncharacterized protein OS=Bos taurus GN=TINAGL1 PE=3 SV=1 - [E1B9H1_BOVIN]	58.54	0.064	1	2	2	4	469	52.9	7.23	1.209
P62833	Ras-related protein Rap-1A OS=Bos taurus GN=RAP1A PE=1 SV=1 - [RAP1A_BOVIN]	365.86	0.3424	1	1	5	41	184	21	6.67	1.211
Q1RMJ6	Rho-related GTP-binding protein RhoC OS=Bos taurus GN=RHOC PE=2 SV=1 - [RHOC_BOVIN]	114.34	0.3834	3	1	5	17	193	22	6.58	1.212
E1BAT6	Uncharacterized protein OS=Bos taurus PE=3 SV=1 - [E1BAT6_BOVIN]	255.45	0.2069	2	3	3	16	145	16.4	10.14	1.213
Q3T122	Eukaryotic translation initiation factor 3 subunit D OS=Bos taurus GN=EIF3D PE=2 SV=1 - [EIF3D_BOVIN]	28.66	0.0365	1	2	2	2	548	63.9	6.05	1.214
E1BIS6	Uncharacterized protein OS=Bos taurus GN=SYNM PE=3 SV=2 - [E1BIS6_BOVIN]	128.35	0.0446	1	7	7	17	1547	170.7	4.93	1.215
E3F731	Isocitrate dehydrogenase [NADP] OS=Corynebacterium pseudotuberculosis (strain I19) GN=icd PE=3 SV=1 - [E3F731_CORP9]	41.25	0.0136	1	1	1	1	736	79.8	5.03	1.218
Q862K7	Similar to cytoplasmic dynein light chain 1 (Fragment) OS=Bos taurus PE=2 SV=1 - [Q862K7_BOVIN]	26.24	0.0897	4	1	1	3	78	9.2	6.9	1.219
F1MXE4	26S proteasome non-ATPase regulatory subunit 6 OS=Bos taurus GN=PSMD6 PE=4 SV=1 - [F1MXE4_BOVIN]	34.81	0.0386	2	1	1	3	389	45.6	5.62	1.22
Q3T166	Mucosal pentraxin OS=Bos taurus GN=MPTX PE=2 SV=1 - [MPTX_BOVIN]	31.32	0.0369	1	1	1	5	217	24.7	9.41	1.22
A1XED3	RPL17 (Fragment) OS=Bos taurus PE=2 SV=1 - [A1XED3_BOVIN]	67.5	0.186	13	1	1	2	86	10.1	9.99	1.221
E1BMG1	Uncharacterized protein OS=Bos taurus GN=MOB1B PE=4 SV=1 - [E1BMG1_BOVIN]	33.41	0.0509	2	1	1	1	216	25.1	6.73	1.222
G0LQS1	Putative membrane protein OS=Staphylococcus aureus subsp. aureus LGA251 GN=SARLGA251_24150 PE=4 SV=1 - [G0LQS1_STAAU]	0	0.0141	2	1	1	3	993	108.7	9.31	1.222
Q25BC4	Fibrillarin (Fragment) OS=Bos taurus GN=FBL PE=2 SV=1 - [Q25BC4_BOVIN]	29.33	0.1456	4	2	2	2	206	22.6	8.02	1.223
F1N2B5	Uncharacterized protein OS=Bos taurus GN=SLC3A2 PE=2 SV=2 - [F1N2B5_BOVIN]	32.59	0.0184	5	1	1	4	490	55.4	6.98	1.224
F1MT51	Peptidyl-prolyl cis-trans isomerase OS=Bos taurus GN=FKBP11 PE=4 SV=1 - [F1MT51_BOVIN]	73.68	0.1931	2	3	3	7	202	22.4	9.29	1.224
P0C0S4	Histone H2A.Z OS=Bos taurus GN=H2AFZ PE=1 SV=2 - [H2AZ_BOVIN]	219.55	0.3125	8	2	4	26	128	13.5	10.58	1.225
G3MWR4	Uncharacterized protein OS=Bos taurus GN=ATP1B1 PE=3 SV=1 - [G3MWR4_BOVIN]	56.78	0.1122	1	3	3	6	303	35	8.51	1.226
E1BA06	Uncharacterized protein OS=Bos taurus PE=4 SV=2 - [E1BA06_BOVIN]	31.6	0.0948	1	1	2	3	211	23.9	8.38	1.229
Q2NL31	Methylthioribose-1-phosphate isomerase OS=Bos taurus GN=MRI1 PE=2 SV=1 - [MTNA_BOVIN]	40.56	0.0447	1	1	1	1	358	37.8	5.66	1.229
A8E654	COL18A1 protein OS=Bos taurus GN=COL18A1 PE=2 SV=1 - [A8E654_BOVIN]	26.97	0.0181	3	1	1	4	1329	135	5.91	1.229
Q5E995	40S ribosomal protein S6 OS=Bos taurus GN=RPS6 PE=2 SV=1 - [RS6_BOVIN]	91.41	0.2289	5	5	5	7	249	28.6	10.84	1.23
F1MGK9	Uncharacterized protein OS=Bos taurus GN=LOC513555 PE=4 SV=2 - [F1MGK9_BOVIN]	45.79	0.0135	1	2	2	3	1846	203.8	7.34	1.23
Q5E9X4	Leucine-rich repeat-containing protein 59 OS=Bos taurus GN=LRRC59 PE=2 SV=1 - [LRC59_BOVIN]	41.2	0.1601	1	4	4	10	306	34.9	9.52	1.23
F1MDM6	Uncharacterized protein OS=Bos taurus GN=DCUN1D1 PE=4 SV=2 - [F1MDM6_BOVIN]	35.65	0.0697	1	1	1	1	244	28.3	4.98	1.23
O18789	40S ribosomal protein S2 OS=Bos taurus GN=RPS2 PE=2 SV=2 - [RS2_BOVIN]	362.71	0.3584	4	10	10	36	293	31.2	10.24	1.231
Q3T102	Eukaryotic translation initiation factor 3 subunit E OS=Bos taurus GN=EIF3E PE=2 SV=1 - [EIF3E_BOVIN]	67.3	0.0854	1	3	3	5	445	52.2	6.04	1.231
Q3ZBK2	Redox-regulatory protein FAM213A OS=Bos taurus GN=FAM213A PE=2 SV=1 - [F213A_BOVIN]	0	0.0596	1	1	1	2	218	24.3	8.63	1.231
K4JBS4	Alpha-2-macroglobulin variant 11 OS=Bos taurus GN=A2M PE=2 SV=1 - [K4JBS4_BOVIN]	44.63	0.0246	1	1	1	1	406	45.5	6.57	1.232
P79134	Annexin A6 OS=Bos taurus GN=ANXA6 PE=1 SV=2 - [ANXA6_BOVIN]	562.82	0.2169	1	14	14	46	673	75.9	5.9	1.234
Q58DR3	Transaldolase OS=Bos taurus GN=TALDO1 PE=2 SV=1 - [Q58DR3_BOVIN]	104.56	0.0516	3	1	1	7	213	23.7	5.94	1.234
Q148H7	Keratin, type II cytoskeletal 79 OS=Bos taurus GN=KRT79 PE=2 SV=1 - [K2C79_BOVIN]	634.72	0.0879	17	2	5	146	535	57.7	7.46	1.235
P42891	Endothelin-converting enzyme 1 OS=Bos taurus GN=ECE1 PE=1 SV=2 - [ECE1_BOVIN]	27.39	0.0146	3	1	1	1	754	85.5	5.86	1.236
Q2KJE2	Nuclear transcription factor Y, gamma OS=Bos taurus GN=NFYC PE=2 SV=1 - [Q2KJE2_BOVIN]	0	0.0358	2	1	1	1	335	37.1	4.92	1.239
Q862L7	Similar to elongation factor 1 alpha (Fragment) OS=Bos taurus PE=2 SV=1 - [Q862L7_BOVIN]	874.49	0.5618	3	1	8	118	178	19.3	6.58	1.24
Q3SZJ7	Lysosomal-associated membrane protein 2 OS=Bos taurus GN=LAMP2 PE=2 SV=1 - [Q3SZJ7_BOVIN]	47.48	0.0418	2	2	2	7	407	44.5	6.23	1.24
A8E645	GFPT1 protein OS=Bos taurus GN=GFPT1 PE=2 SV=1 - [A8E645_BOVIN]	627.4	0.3333	4	18	18	52	681	76.7	6.83	1.241
G3MZZ0	Glutathione peroxidase (Fragment) OS=Bos taurus GN=GPX2 PE=3 SV=1 - [G3MZZ0_BOVIN]	24.42	0.0753	1	1	1	1	146	17.2	8.16	1.244
O18879	Glutathione S-transferase A2 OS=Bos taurus GN=GSTA2 PE=2 SV=4 - [GSTA2_BOVIN]	231.59	0.13	3	1	3	26	223	25.7	8.57	1.246
F1MBP8	Uncharacterized protein OS=Bos taurus GN=COPS5 PE=4 SV=2 - [F1MBP8_BOVIN]	17.69	0.0689	1	2	2	2	334	37.5	6.54	1.247
F1MM13	Uncharacterized protein (Fragment) OS=Bos taurus GN=H6PD PE=4 SV=2 - [F1MM13_BOVIN]	21.12	0.0354	2	3	3	3	792	88.9	6.79	1.249
E1BIX5	Uncharacterized protein OS=Bos taurus GN=NUP153 PE=4 SV=2 - [E1BIX5_BOVIN]	50.45	0.0094	1	1	1	1	1485	153.9	8.92	1.249
F1N3F6	Uncharacterized protein (Fragment) OS=Bos taurus GN=CHD4 PE=2 SV=2 - [F1N3F6_BOVIN]	74.45	0.029	5	3	4	4	1934	220	5.94	1.254
F1MBQ8	Uncharacterized protein OS=Bos taurus GN=DDX5 PE=2 SV=2 - [F1MBQ8_BOVIN]	166.81	0.145	4	4	9	19	614	69.1	8.92	1.255
E1BPV2	Uncharacterized protein (Fragment) OS=Bos taurus GN=AGPS PE=2 SV=2 - [E1BPV2_BOVIN]	48.12	0.0764	1	3	3	5	576	64.8	6.8	1.255
Q3ZCD3	Tax1 (Human T-cell leukemia virus type I) binding protein 3 OS=Bos taurus GN=TAX1BP3 PE=2 SV=1 - [Q3ZCD3_BOVIN]	43.31	0.1371	1	1	1	1	124	13.7	8.48	1.255
B1H0W8	Ribosomal protein L3 OS=Bos taurus GN=Rpl3 PE=2 SV=1 - [B1H0W8_BOVIN]	41.1	0.062	4	3	3	4	403	46	10.2	1.258
F1MD34	Uncharacterized protein (Fragment) OS=Bos taurus GN=FAM129B PE=4 SV=2 - [F1MD34_BOVIN]	50.33	0.0417	1	2	2	5	743	84	5.76	1.258
Q148M1	Splicing factor, arginine/serine-rich 11 OS=Bos taurus GN=SFRS11 PE=2 SV=1 - [Q148M1_BOVIN]	36.25	0.0519	2	2	2	3	482	53.4	10.52	1.26
Q3ZBM3	XRCC6 protein (Fragment) OS=Bos taurus GN=XRCC6 PE=2 SV=1 - [Q3ZBM3_BOVIN]	61.89	0.0695	2	2	2	2	331	38.2	7.5	1.26
F1N2X7	Uncharacterized protein (Fragment) OS=Bos taurus GN=MLLT4 PE=4 SV=2 - [F1N2X7_BOVIN]	50.44	0.0114	1	1	1	1	1761	197.9	6.27	1.261
Q3SZN4	Cold inducible RNA binding protein OS=Bos taurus GN=CIRBP PE=2 SV=1 - [Q3SZN4_BOVIN]	29.38	0.0657	1	1	1	1	213	23.2	9.64	1.263
F1MU62	Uncharacterized protein OS=Bos taurus GN=CPSF7 PE=4 SV=1 - [F1MU62_BOVIN]	60.06	0.0714	2	2	2	3	462	51	7.78	1.267
P56965	N(G),N(G)-dimethylarginine dimethylaminohydrolase 1 OS=Bos taurus GN=DDAH1 PE=1 SV=3 - [DDAH1_BOVIN]	61.9	0.0632	1	1	2	6	285	31.3	6.01	1.269
A5PJZ1	Calcium-binding mitochondrial carrier protein SCaMC-1 OS=Bos taurus GN=SLC25A24 PE=2 SV=1 - [SCMC1_BOVIN]	60.76	0.0503	1	2	2	5	477	53.3	7.34	1.27
Q765P0	Claudin 3 (Fragment) OS=Bos taurus GN=CLDN3 PE=2 SV=1 - [Q765P0_BOVIN]	44.17	0.1667	6	1	1	4	96	10.2	5.02	1.274
F6QTA8	Uncharacterized protein OS=Bos taurus GN=PARVA PE=4 SV=1 - [F6QTA8_BOVIN]	74.88	0.1182	4	3	3	5	347	39.2	5.77	1.275
P19404	NADH dehydrogenase [ubiquinone] flavoprotein 2, mitochondrial OS=Homo sapiens GN=NDUFV2 PE=1 SV=2 - [NDUV2_HUMAN]	261.44	0.2088	1	1	4	16	249	27.4	8.06	1.277
F1MQI1	Uncharacterized protein OS=Bos taurus GN=TLN2 PE=2 SV=2 - [F1MQI1_BOVIN]	144.95	0.0622	2	5	12	17	2541	271.3	5.59	1.277
A6QLG3	PDK3 protein OS=Bos taurus GN=PDK3 PE=2 SV=1 - [A6QLG3_BOVIN]	36.74	0.0361	1	1	1	1	415	47.9	8.82	1.278
Q3ZC55	Alpha-actinin-2 OS=Bos taurus GN=ACTN2 PE=2 SV=1 - [ACTN2_BOVIN]	1421.71	0.2405	2	5	18	104	894	103.7	5.45	1.279
Q08DQ6	Uncharacterized protein OS=Bos taurus GN=ZYX PE=2 SV=1 - [Q08DQ6_BOVIN]	41.47	0.0608	1	2	2	3	559	60.1	6.76	1.279
F1MNM7	Uncharacterized protein (Fragment) OS=Bos taurus GN=PLIN4 PE=4 SV=2 - [F1MNM7_BOVIN]	91.68	0.2143	1	3	3	5	1260	125.5	6.74	1.279
Q3T0L7	60S ribosomal protein L28 OS=Bos taurus GN=RPL28 PE=2 SV=3 - [RL28_BOVIN]	33.84	0.0803	1	1	1	2	137	15.7	11.97	1.28
A5PKI2	ZC3H11A protein OS=Bos taurus GN=ZC3H11A PE=2 SV=1 - [A5PKI2_BOVIN]	53.35	0.0159	2	1	1	2	816	89.7	8.97	1.28
B3BMZ6	T-protein OS=Escherichia coli O157:H7 str. EC869 GN=tyrA PE=3 SV=1 - [B3BMZ6_ECO57]	27.09	0.0214	2	1	1	2	373	42	6.01	1.28
P60661	Myosin light polypeptide 6 OS=Bos taurus GN=MYL6 PE=2 SV=2 - [MYL6_BOVIN]	1403.35	0.5232	3	6	8	173	151	16.9	4.65	1.282
Q9BGI1	Peroxiredoxin-5, mitochondrial OS=Bos taurus GN=PRDX5 PE=2 SV=2 - [PRDX5_BOVIN]	123.68	0.1918	1	3	3	12	219	23.2	8.07	1.284
E1BND6	Uncharacterized protein (Fragment) OS=Bos taurus GN=Bt.111067 PE=4 SV=2 - [E1BND6_BOVIN]	38.92	0.0101	1	3	3	4	2786	311.4	5.91	1.288
G3X8G9	Uncharacterized protein OS=Bos taurus PE=3 SV=1 - [G3X8G9_BOVIN]	6140.81	0.3248	10	1	18	457	468	52.4	5.27	1.299
Q3SWZ3	Syntaxin-4 OS=Bos taurus GN=STX4 PE=2 SV=1 - [STX4_BOVIN]	31.5	0.0539	1	1	1	1	297	34.4	6.58	1.299
G8JKV5	60S ribosomal protein L14 OS=Bos taurus GN=RPL14 PE=4 SV=1 - [G8JKV5_BOVIN]	223.22	0.108	2	2	2	13	213	23.4	10.78	1.304
F1MMD7	Inter-alpha-trypsin inhibitor heavy chain H4 OS=Bos taurus GN=ITIH4 PE=4 SV=2 - [F1MMD7_BOVIN]	79.75	0.0284	3	2	2	4	916	101.5	6.68	1.305
F1N327	Mannose-6-phosphate isomerase OS=Bos taurus GN=MPI PE=3 SV=2 - [F1N327_BOVIN]	31.21	0.0261	2	1	1	1	422	45.9	6.84	1.305
P68509	14-3-3 protein eta OS=Bos taurus GN=YWHAH PE=1 SV=2 - [1433F_BOVIN]	437.48	0.3211	6	3	7	42	246	28.2	4.89	1.309
Q95M40	Putative 42-9-9 protein (Fragment) OS=Bos taurus PE=2 SV=1 - [Q95M40_BOVIN]	29.8	0.1827	2	2	2	3	104	11.8	5.22	1.309
Q1JQA4	Tetraspanin-15 OS=Bos taurus GN=TSPAN15 PE=2 SV=1 - [TSN15_BOVIN]	27.35	0.0408	1	1	1	1	294	33.1	5.48	1.312
Q4JH16	Myosin heavy chain isoform SMA (Fragment) OS=Bos taurus PE=2 SV=1 - [Q4JH16_BOVIN]	506.83	0.7308	1	1	4	42	52	5.6	8.5	1.316
Q5E9A6	Vacuolar protein-sorting-associated protein 25 OS=Bos taurus GN=VPS25 PE=2 SV=1 - [VPS25_BOVIN]	51.12	0.0852	1	1	1	3	176	20.7	6.34	1.317
E1BK63	Ribosomal protein L15 OS=Bos taurus PE=3 SV=1 - [E1BK63_BOVIN]	48.68	0.0931	4	2	2	7	204	24.1	11.58	1.32
P20591	Interferon-induced GTP-binding protein Mx1 OS=Homo sapiens GN=MX1 PE=1 SV=4 - [MX1_HUMAN]	366.96	0.1148	1	1	6	21	662	75.5	5.83	1.323
Q5E984	Translationally-controlled tumor protein OS=Bos taurus GN=TPT1 PE=2 SV=1 - [TCTP_BOVIN]	82.24	0.564	3	5	5	15	172	19.6	4.93	1.323
A1A4R5	SMTN protein (Fragment) OS=Bos taurus GN=SMTN PE=2 SV=1 - [A1A4R5_BOVIN]	69.58	0.147	3	8	8	16	585	62.9	9.61	1.323
H7CY24	Putative uncharacterized protein OS=Clostridium perfringens F262 GN=HA1_11789 PE=4 SV=1 - [H7CY24_CLOPF]	25.34	0.0229	1	1	1	5	349	40.5	6.15	1.329
G3X6X8	Trimethyllysine dioxygenase, mitochondrial (Fragment) OS=Bos taurus GN=TMLHE PE=4 SV=1 - [G3X6X8_BOVIN]	48.26	0.0532	2	1	1	1	301	35.3	7.53	1.33
E1BKT3	Uncharacterized protein OS=Bos taurus GN=Bt.110205 PE=4 SV=2 - [E1BKT3_BOVIN]	22.83	0.0082	1	1	1	1	1460	162.8	5.77	1.331
A5D7Q2	Putative uncharacterized protein OS=Bos taurus PE=2 SV=1 - [A5D7Q2_BOVIN]	0	0.0431	1	1	1	1	487	51.6	6.62	1.338
G5E6M1	Polymeric immunoglobulin receptor OS=Bos taurus GN=PIGR PE=4 SV=1 - [G5E6M1_BOVIN]	52.85	0.0223	5	1	1	2	539	58.6	7.65	1.339
A7Z057	14-3-3 protein gamma, N-terminally processed OS=Bos taurus GN=YWHAG PE=2 SV=1 - [A7Z057_BOVIN]	502.8	0.3158	5	2	7	47	247	28.3	4.89	1.341
Q58DQ3	60S ribosomal protein L6 OS=Bos taurus GN=RPL6 PE=2 SV=3 - [RL6_BOVIN]	64.56	0.1463	4	4	4	6	287	32.7	10.68	1.343
Q29S21	Keratin, type II cytoskeletal 7 OS=Bos taurus GN=KRT7 PE=2 SV=1 - [K2C7_BOVIN]	527.54	0.1373	22	1	8	79	466	51.5	5.97	1.347
G3X7D5	Uncharacterized protein (Fragment) OS=Bos taurus GN=LOC787803 PE=3 SV=1 - [G3X7D5_BOVIN]	40.27	0.156	4	2	2	3	141	15.6	10.29	1.347
Q2HJD0	FAS-associated factor 2 OS=Bos taurus GN=FAF2 PE=2 SV=1 - [FAF2_BOVIN]	0	0.0404	1	1	1	1	445	52.6	5.71	1.347
F1MYA8	Uncharacterized protein OS=Bos taurus GN=ATP13A1 PE=2 SV=1 - [F1MYA8_BOVIN]	16.42	0.0108	1	1	1	1	1199	132.5	8.21	1.351
E1B9R3	Uncharacterized protein OS=Bos taurus GN=UGGT1 PE=4 SV=2 - [E1B9R3_BOVIN]	65.1	0.0328	1	4	4	6	1555	177.6	5.74	1.36
A7E392	TCERG1 protein (Fragment) OS=Bos taurus GN=TCERG1 PE=2 SV=1 - [A7E392_BOVIN]	0	0.0163	1	1	1	1	613	66.6	5.63	1.362
A7Z025	PRPF8 protein OS=Bos taurus GN=PRPF8 PE=2 SV=1 - [A7Z025_BOVIN]	41.97	0.0086	1	1	1	2	2335	273.4	8.84	1.367
A4FV37	Protein kinase C delta-binding protein OS=Bos taurus GN=PRKCDBP PE=2 SV=1 - [PRDBP_BOVIN]	0	0.0692	1	2	2	5	260	27.5	6.57	1.368
E1BGB0	Uncharacterized protein OS=Bos taurus GN=KIF13B PE=3 SV=2 - [E1BGB0_BOVIN]	47.4	0.0149	5	2	2	2	1878	207	5.85	1.375
E1BNV4	Uncharacterized protein OS=Bos taurus GN=SRPK1 PE=3 SV=2 - [E1BNV4_BOVIN]	21.54	0.0203	1	1	1	2	639	72.5	5.49	1.379
A5PK61	Histone H3.3C OS=Bos taurus GN=H3F3C PE=2 SV=1 - [H3C_BOVIN]	50.14	0.1691	9	3	3	8	136	15.4	11.49	1.384
A6QQ20	TGOLN2 protein (Fragment) OS=Bos taurus GN=TGOLN2 PE=2 SV=1 - [A6QQ20_BOVIN]	38.92	0.029	1	1	1	2	310	33.4	7.2	1.412
G5E5K3	Uncharacterized protein (Fragment) OS=Bos taurus GN=LOC100847542 PE=4 SV=1 - [G5E5K3_BOVIN]	35.2	0.1016	2	1	1	1	128	13.9	6.52	1.416
F1N319	Rho-associated protein kinase 2 (Fragment) OS=Bos taurus GN=ROCK2 PE=4 SV=2 - [F1N319_BOVIN]	41.73	0.0075	2	1	1	2	1341	155.8	5.91	1.425
A6QLG5	40S ribosomal protein S9 OS=Bos taurus GN=RPS9 PE=2 SV=1 - [RS9_BOVIN]	52.51	0.1856	1	4	4	10	194	22.6	10.65	1.426
E1B864	Integrin beta OS=Bos taurus PE=3 SV=2 - [E1B864_BOVIN]	31.26	0.0293	1	4	4	5	1808	200.2	5.97	1.427
E1BDV7	Uncharacterized protein (Fragment) OS=Bos taurus GN=NAA25 PE=4 SV=2 - [E1BDV7_BOVIN]	55.04	0.0147	1	1	1	1	953	110	6.61	1.435
A7E3A0	Putative uncharacterized protein (Fragment) OS=Bos taurus PE=2 SV=1 - [A7E3A0_BOVIN]	0	0.039	2	1	1	1	231	25.8	4.84	1.44
E1BIP2	Uncharacterized protein OS=Bos taurus PE=4 SV=2 - [E1BIP2_BOVIN]	31.13	0.0184	1	1	1	2	653	73.8	9.07	1.441
G3X6L0	Acyl carrier protein, mitochondrial OS=Bos taurus GN=NDUFAB1 PE=3 SV=1 - [G3X6L0_BOVIN]	43.29	0.0897	2	1	1	2	156	17.4	5.07	1.445
F1MD40	Uncharacterized protein OS=Bos taurus GN=COL6A6 PE=4 SV=2 - [F1MD40_BOVIN]	49.64	0.0115	1	1	1	1	2270	247	7.34	1.445
G3X6K8	Haptoglobin alpha chain OS=Bos taurus GN=HP PE=3 SV=1 - [G3X6K8_BOVIN]	62.72	0.0723	4	3	3	11	401	44.8	7.71	1.451
Q2KJJ9	Fructose-1,6-bisphosphatase isozyme 2 OS=Bos taurus GN=FBP2 PE=2 SV=1 - [F16P2_BOVIN]	48.69	0.1121	1	2	2	2	339	36.7	7.66	1.466
G3MY87	Uncharacterized protein OS=Bos taurus GN=MGAM PE=4 SV=1 - [G3MY87_BOVIN]	58.12	0.0355	1	5	6	12	1832	207.1	5.58	1.466
A4IFF4	Ribosomal protein S6 kinase OS=Bos taurus GN=RPS6KA1 PE=2 SV=1 - [A4IFF4_BOVIN]	41.11	0.0857	3	1	5	5	735	82.7	7.83	1.467
E1BGH0	Uncharacterized protein OS=Bos taurus GN=ABCF1 PE=3 SV=1 - [E1BGH0_BOVIN]	52.26	0.0284	1	2	2	4	845	95.9	6.55	1.469
Q862N7	Similar to basic transcription factor 3a (BTF3) (Fragment) OS=Bos taurus PE=2 SV=1 - [Q862N7_BOVIN]	0	0.2	3	2	2	3	150	16.4	9.36	1.473
Q5EAD2	D-3-phosphoglycerate dehydrogenase OS=Bos taurus GN=PHGDH PE=2 SV=3 - [SERA_BOVIN]	0	0.0169	1	1	1	1	533	56.4	6.89	1.501
Q3T0I5	Mitochondrial fission 1 protein OS=Bos taurus GN=FIS1 PE=2 SV=1 - [FIS1_BOVIN]	51.71	0.0724	1	1	1	1	152	16.9	9.01	1.501
F1MF76	Uncharacterized protein OS=Bos taurus GN=NOMO2 PE=2 SV=2 - [F1MF76_BOVIN]	0	0.0164	1	1	1	1	1222	134	5.87	1.503
E1BPW1	Oxysterol-binding protein (Fragment) OS=Bos taurus GN=OSBP PE=3 SV=2 - [E1BPW1_BOVIN]	34.78	0.0145	1	1	1	1	692	78.8	6.99	1.503
A5D7A0	EF-hand domain-containing protein D2 OS=Bos taurus GN=EFHD2 PE=2 SV=1 - [EFHD2_BOVIN]	34.33	0.0661	1	2	2	3	242	26.9	5.15	1.504
A6QL88	Phosphatidylinositide phosphatase SAC1 OS=Bos taurus GN=SACM1L PE=2 SV=1 - [SAC1_BOVIN]	43.24	0.0426	1	2	2	2	587	67.1	7.4	1.535
A2I7N0	Serpin A3-4 OS=Bos taurus GN=SERPINA3-4 PE=3 SV=1 - [SPA34_BOVIN]	151.25	0.0535	10	1	2	26	411	46.3	6.32	1.599
Q0VCV0	Replication protein A1, 70kDa OS=Bos taurus GN=RPA1 PE=2 SV=1 - [Q0VCV0_BOVIN]	39.92	0.0227	1	1	1	1	616	68.2	7.72	1.606
F6S1Q0	Uncharacterized protein OS=Bos taurus GN=KRT18 PE=3 SV=1 - [F6S1Q0_BOVIN]	284.01	0.2541	16	7	9	37	429	47.9	5.38	1.611
A5D7C4	TNPO3 protein OS=Bos taurus GN=TNPO3 PE=2 SV=1 - [A5D7C4_BOVIN]	81.02	0.0423	1	2	2	3	923	104	5.53	1.639
F1MTV5	Neutral amino acid transporter B(0) OS=Bos taurus GN=SLC1A5 PE=4 SV=2 - [F1MTV5_BOVIN]	42.9	0.0204	2	1	1	1	539	56.4	5.76	1.643
A5PJE0	Glutathione S-transferase OS=Bos taurus GN=GSTA5 PE=2 SV=1 - [A5PJE0_BOVIN]	112.89	0.1351	2	1	2	9	222	25.4	8.92	1.654
A1L588	Asparagine synthetase (Fragment) OS=Bos taurus GN=ASNS PE=2 SV=1 - [A1L588_BOVIN]	73.74	0.0449	2	2	2	4	512	58.3	6.46	1.655
A2I7M9	Serpin A3-2 OS=Bos taurus GN=SERPINA3-2 PE=3 SV=1 - [SPA32_BOVIN]	84.56	0.0535	7	1	2	8	411	46.2	5.99	1.666
Q0VC75	Tumor protein p53 inducible protein 3 OS=Bos taurus GN=TP53I3 PE=2 SV=1 - [Q0VC75_BOVIN]	43.48	0.0211	1	1	1	1	332	35.1	6.64	1.71
E1BE60	Uncharacterized protein OS=Bos taurus GN=PPP1R14A PE=4 SV=1 - [E1BE60_BOVIN]	37.12	0.1497	1	1	1	2	147	16.6	9.74	1.761
Q2YDE7	Protein archease OS=Bos taurus GN=ZBTB8OS PE=2 SV=2 - [ARCH_BOVIN]	26.55	0.0599	1	1	1	2	167	19.4	4.56	1.835
E1BKX3	Uncharacterized protein OS=Bos taurus GN=MYBBP1A PE=4 SV=1 - [E1BKX3_BOVIN]	45.79	0.0177	1	2	2	3	1353	151.9	9.19	2.312
F1MJX4	Uncharacterized protein OS=Bos taurus GN=SKIV2L2 PE=4 SV=2 - [F1MJX4_BOVIN]	35.91	0.0213	3	1	1	1	937	105.9	6.34	2.335
E1BM36	Uncharacterized protein OS=Bos taurus GN=AKAP1 PE=4 SV=2 - [E1BM36_BOVIN]	39.79	0.0192	2	1	1	1	833	88.5	4.89	2.44
G3N1Q0	Uncharacterized protein OS=Bos taurus GN=LOC783065 PE=4 SV=1 - [G3N1Q0_BOVIN]	44.81	0.0556	2	1	1	1	306	33.2	8.28	2.59
E1BPI7	Uncharacterized protein OS=Bos taurus GN=MON2 PE=4 SV=2 - [E1BPI7_BOVIN]	53.17	0.0134	1	2	2	2	1716	190	6.18	2.605
E1B8Q8	Uncharacterized protein OS=Bos taurus PE=4 SV=2 - [E1B8Q8_BOVIN]	45.3	0.0146	1	1	1	1	961	110.2	5.43	3.304
P67810	Signal peptidase complex catalytic subunit SEC11A OS=Bos taurus GN=SEC11A PE=2 SV=1 - [SC11A_BOVIN]	37.19	0.0615	1	1	1	1	179	20.6	9.48	3.873
