# Supplementary material for: Proteome analysis for the global proteins in the jejunum tissues of enterotoxigenic Escherichia coli -infected piglets
Source: Sci Rep. 2016 May 9;6:25640. doi: 10.1038/srep25640 (PMC4860632; doi:10.1038/srep25640)
Supplement: Supplementary File 2 [file srep25640-s3.xls]

## Sheet: X1J&X5J
Accession	Description	Score	Coverage	# Proteins	# Unique Peptides	# Peptides	# PSMs	# AAs	MW [kDa]	calc. pI	Diarrheal piglets/Resistant piglets
E1BN44	Uncharacterized protein OS=Bos taurus GN=Bt.55413 PE=4 SV=2 - [E1BN44_BOVIN]	17.96	0.0162	1	1	1	1	1671	178.8	6.67	0.152
Q2T9S4	Phosphoglycolate phosphatase OS=Bos taurus GN=PGP PE=2 SV=1 - [PGP_BOVIN]	50.32	0.1028	1	2	2	3	321	34.3	5.34	0.207
Q3T132	Ragulator complex protein LAMTOR2 OS=Bos taurus GN=LAMTOR2 PE=2 SV=1 - [LTOR2_BOVIN]	25.41	0.144	1	1	1	2	125	13.5	5.4	0.257
Q9TS76	PA700 subunit P58=ATP-dependent 20 S proteasome activator (Fragments) OS=Bos taurus PE=1 SV=1 - [Q9TS76_BOVIN]	47.5	0.5169	1	1	3	3	89	9.9	4.28	0.287
Q7M2V5	Myosin regulatory light chain (Fragment) OS=Bos taurus PE=1 SV=1 - [Q7M2V5_BOVIN]	265.81	0.5556	1	1	2	37	36	4.1	11.17	0.296
Q2T9X3	SPRY domain-containing protein 7 OS=Bos taurus GN=SPRYD7 PE=2 SV=1 - [SPRY7_BOVIN]	41.93	0.0408	1	1	1	1	196	21.6	6.7	0.32
F1N1D6	Metaxin-1 OS=Bos taurus GN=MTX1 PE=4 SV=2 - [F1N1D6_BOVIN]	20.81	0.0473	2	1	1	1	317	35.6	6.29	0.331
E1BMQ6	Uncharacterized protein OS=Bos taurus GN=ATP2A3 PE=3 SV=2 - [E1BMQ6_BOVIN]	58.13	0.023	1	1	1	1	999	109.3	5.4	0.338
F1MII0	Uncharacterized protein OS=Bos taurus GN=GTF2A1 PE=4 SV=2 - [F1MII0_BOVIN]	0	0.0185	3	1	1	1	378	41.9	4.68	0.342
F1MTX3	Uncharacterized protein (Fragment) OS=Bos taurus GN=SCAF4 PE=4 SV=2 - [F1MTX3_BOVIN]	30.85	0.0105	2	1	1	1	1148	125.7	9.69	0.354
F1MZV2	Uncharacterized protein OS=Bos taurus GN=CHMP5 PE=4 SV=1 - [F1MZV2_BOVIN]	41.35	0.105	1	1	2	2	219	24.6	4.83	0.357
Q56JX3	60S ribosomal protein L31 OS=Bos taurus GN=RPL31 PE=2 SV=1 - [RL31_BOVIN]	0	0.08	1	1	1	1	125	14.5	10.54	0.367
Q0P5C2	Bifunctional methylenetetrahydrofolate dehydrogenase/cyclohydrolase, mitochondrial OS=Bos taurus GN=MTHFD2 PE=2 SV=1 - [MTDC_BOVIN]	0	0.0343	1	1	1	1	350	37.7	8.5	0.371
Q9MZ13	Voltage-dependent anion-selective channel protein 3 OS=Bos taurus GN=VDAC3 PE=2 SV=1 - [VDAC3_BOVIN]	348.24	0.1413	3	3	4	38	283	30.7	8.78	0.386
Q10568	Cleavage and polyadenylation specificity factor subunit 2 OS=Bos taurus GN=CPSF2 PE=1 SV=1 - [CPSF2_BOVIN]	0	0.0166	1	1	1	1	782	88.4	5.11	0.387
A7MB57	Uncharacterized protein OS=Bos taurus GN=YES1 PE=2 SV=1 - [A7MB57_BOVIN]	47.34	0.085	3	1	4	6	541	60.6	6.8	0.399
Q5EAD2	D-3-phosphoglycerate dehydrogenase OS=Bos taurus GN=PHGDH PE=2 SV=3 - [SERA_BOVIN]	0	0.0169	1	1	1	1	533	56.4	6.89	0.403
Q3T0K8	ER membrane protein complex subunit 4 OS=Bos taurus GN=EMC4 PE=2 SV=1 - [EMC4_BOVIN]	0	0.0546	1	1	1	1	183	20.1	8.62	0.403
E1BN24	Uncharacterized protein OS=Bos taurus GN=ZNFX1 PE=4 SV=1 - [E1BN24_BOVIN]	35.8	0.0042	1	1	1	1	1918	219.9	7.66	0.415
A6QM01	NAGLU protein OS=Bos taurus GN=NAGLU PE=2 SV=1 - [A6QM01_BOVIN]	32.64	0.024	1	1	1	1	667	74	6.21	0.425
Q0III6	DnaJ homolog subfamily B member 6 OS=Bos taurus GN=DNAJB6 PE=2 SV=1 - [DNJB6_BOVIN]	0	0.0537	3	1	1	2	242	26.9	7.61	0.436
E1BF45	Uncharacterized protein OS=Bos taurus GN=CDHR2 PE=4 SV=2 - [E1BF45_BOVIN]	39.69	0.0149	1	1	1	1	1279	138.8	4.5	0.438
Q2NL24	Proteasome assembly chaperone 2 OS=Bos taurus GN=PSMG2 PE=2 SV=1 - [PSMG2_BOVIN]	20.98	0.0455	1	1	1	1	264	29.2	5.9	0.45
Q0VC75	Tumor protein p53 inducible protein 3 OS=Bos taurus GN=TP53I3 PE=2 SV=1 - [Q0VC75_BOVIN]	43.48	0.0211	1	1	1	1	332	35.1	6.64	0.451
Q29RS9	Replication factor C (Activator 1) 4, 37kDa OS=Bos taurus GN=RFC4 PE=2 SV=1 - [Q29RS9_BOVIN]	0	0.0564	1	1	1	1	337	37.1	8.07	0.459
A2VE03	E3 ubiquitin-protein ligase OS=Bos taurus GN=ITCH PE=2 SV=1 - [A2VE03_BOVIN]	45.58	0.0162	3	1	1	1	862	98.6	6.23	0.469
A7MB77	RBM17 protein OS=Bos taurus GN=RBM17 PE=2 SV=1 - [A7MB77_BOVIN]	92.36	0.0499	1	2	2	4	401	44.9	5.97	0.47
P80513	Mesencephalic astrocyte-derived neurotrophic factor OS=Bos taurus GN=MANF PE=1 SV=2 - [MANF_BOVIN]	55.38	0.0559	1	1	1	3	179	20.3	8.54	0.477
A2VDP5	Ectonucleotide pyrophosphatase/phosphodiesterase family member 4 OS=Bos taurus GN=ENPP4 PE=2 SV=1 - [ENPP4_BOVIN]	68.87	0.0508	2	2	2	2	453	51.1	6.52	0.483
E1BIM8	Uncharacterized protein OS=Bos taurus GN=SRC PE=4 SV=1 - [E1BIM8_BOVIN]	52.57	0.107	1	2	4	6	542	60.2	7.42	0.483
G3MZD8	Uncharacterized protein (Fragment) OS=Bos taurus GN=TXNDC5 PE=4 SV=1 - [G3MZD8_BOVIN]	33.86	0.0366	1	2	2	3	437	47.2	8.82	0.503
Q1RMW4	Adaptor protein, phosphotyrosine interaction, PH domain and leucine zipper containing 2 OS=Bos taurus GN=APPL2 PE=2 SV=1 - [Q1RMW4_BOVIN]	26.72	0.0211	1	1	1	1	662	73.9	5	0.51
A8E4R4	EXOSC6 protein OS=Bos taurus GN=EXOSC6 PE=2 SV=1 - [A8E4R4_BOVIN]	26	0.0551	1	1	1	1	272	28	7.06	0.51
O62830	Protein phosphatase 1B OS=Bos taurus GN=PPM1B PE=2 SV=2 - [PPM1B_BOVIN]	0	0.0372	1	1	1	1	484	53.4	5.08	0.511
Q5E9L6	Serine/threonine-protein kinase 4 OS=Bos taurus GN=STK4 PE=2 SV=1 - [STK4_BOVIN]	36.93	0.0821	2	3	3	3	487	55.6	5.05	0.512
A7MAZ2	STX12 protein OS=Bos taurus GN=STX12 PE=2 SV=1 - [A7MAZ2_BOVIN]	38.26	0.0511	1	1	1	1	274	31.3	5.59	0.519
P68210	Alpha-endosulfine OS=Bos taurus GN=ENSA PE=2 SV=1 - [ENSA_BOVIN]	0	0.0744	1	1	1	2	121	13.4	7.24	0.522
E1BFX3	Ribosomal protein L37 OS=Bos taurus PE=3 SV=1 - [E1BFX3_BOVIN]	0	0.0928	2	1	1	1	97	11.1	11.53	0.53
Q1JQC5	Regulator of microtubule dynamics protein 3 OS=Bos taurus GN=RMDN3 PE=2 SV=1 - [RMD3_BOVIN]	36.17	0.0552	1	2	2	2	471	51.9	5.07	0.533
Q3MHL8	Small acidic protein OS=Bos taurus GN=SMAP PE=2 SV=1 - [SMAP_BOVIN]	55.87	0.1271	1	1	1	1	181	20.1	4.77	0.542
A2VDS0	Phosphoribosyl pyrophosphate synthase-associated protein 2 OS=Bos taurus GN=PRPSAP2 PE=2 SV=1 - [KPRB_BOVIN]	34.6	0.084	3	2	2	2	369	40.7	6.73	0.549
Q1JQ99	39S ribosomal protein L14, mitochondrial OS=Bos taurus GN=MRPL14 PE=2 SV=1 - [RM14_BOVIN]	111.85	0.0621	1	1	1	4	145	15.9	10.76	0.549
F6QV99	ATPase family AAA domain-containing protein 1 OS=Bos taurus GN=ATAD1 PE=2 SV=2 - [ATAD1_BOVIN]	0	0.0443	1	1	1	1	361	40.7	6.9	0.559
Q17QC5	AP-2 complex subunit sigma OS=Bos taurus GN=AP2S1 PE=2 SV=1 - [AP2S1_BOVIN]	0	0.1479	1	2	2	2	142	17	6.18	0.561
A2VE41	EGF-containing fibulin-like extracellular matrix protein 1 OS=Bos taurus GN=EFEMP1 PE=2 SV=1 - [A2VE41_BOVIN]	55.44	0.0261	1	1	1	1	498	54.8	5.02	0.568
A6QLP2	Adenosylhomocysteinase OS=Bos taurus GN=AHCYL2 PE=2 SV=1 - [A6QLP2_BOVIN]	84.78	0.1031	2	1	6	9	611	66.7	7.36	0.573
Q2TA49	Vasodilator-stimulated phosphoprotein OS=Bos taurus GN=VASP PE=2 SV=3 - [VASP_BOVIN]	44.61	0.0888	1	3	3	7	383	40.4	8.68	0.575
A7YWN9	Integrin beta OS=Bos taurus GN=ITGB7 PE=2 SV=1 - [A7YWN9_BOVIN]	79.06	0.0288	1	1	1	1	800	87.5	5.71	0.581
G3X6U0	Uncharacterized protein (Fragment) OS=Bos taurus PE=4 SV=1 - [G3X6U0_BOVIN]	0	0.0313	1	1	1	2	543	60.7	9.51	0.582
E1BMM0	Uncharacterized protein (Fragment) OS=Bos taurus GN=NCBP1 PE=4 SV=2 - [E1BMM0_BOVIN]	51.53	0.0329	2	2	2	2	790	91.8	6.46	0.585
Q3T133	Transmembrane emp24 domain-containing protein 9 OS=Bos taurus GN=TMED9 PE=2 SV=1 - [TMED9_BOVIN]	56.21	0.1617	1	3	3	13	235	27.3	7.93	0.586
A4IFB8	IPO4 protein OS=Bos taurus GN=IPO4 PE=2 SV=1 - [A4IFB8_BOVIN]	45.41	0.037	1	3	3	4	1081	118.2	5.06	0.588
G1K208	Acyl-CoA synthetase family member 2, mitochondrial OS=Bos taurus GN=ACSF2 PE=4 SV=2 - [G1K208_BOVIN]	28.84	0.0277	2	2	2	3	614	68	7.77	0.59
A8WFQ0	NADH dehydrogenase [ubiquinone] iron-sulfur protein 7, mitochondrial OS=Bos taurus GN=NDUFS7 PE=2 SV=1 - [A8WFQ0_BOVIN]	65.8	0.1173	4	2	2	6	179	20.1	9.69	0.596
F1MTF4	Uncharacterized protein (Fragment) OS=Bos taurus GN=GZMB PE=3 SV=1 - [F1MTF4_BOVIN]	37.55	0.0338	1	1	1	5	266	29.5	9.86	0.596
Q2KJH0	Tropomodulin 3 (Ubiquitous) OS=Bos taurus GN=TMOD3 PE=2 SV=1 - [Q2KJH0_BOVIN]	0	0.0619	1	1	1	1	339	38.2	5.01	0.598
Q1JQD2	Glutamate-rich WD repeat-containing protein 1 OS=Bos taurus GN=GRWD1 PE=2 SV=1 - [GRWD1_BOVIN]	60.93	0.0359	1	1	1	1	446	49.4	4.92	0.6
Q4JH16	Myosin heavy chain isoform SMA (Fragment) OS=Bos taurus PE=2 SV=1 - [Q4JH16_BOVIN]	506.83	0.7308	1	1	4	42	52	5.6	8.5	0.602
Q7YR75	39S ribosomal protein L12, mitochondrial OS=Bos taurus GN=MRPL12 PE=1 SV=1 - [RM12_BOVIN]	81.79	0.0657	1	1	1	2	198	21.4	9.17	0.608
E1BCT9	Uncharacterized protein OS=Bos taurus GN=RBM27 PE=4 SV=2 - [E1BCT9_BOVIN]	0	0.0161	1	1	1	1	1058	118.4	9.19	0.617
F1N5A8	Caspase-4 subunit 1 (Fragment) OS=Bos taurus GN=CASP4 PE=2 SV=1 - [F1N5A8_BOVIN]	0	0.025	2	1	1	2	320	36.9	6.55	0.619
F1N2D3	Uncharacterized protein (Fragment) OS=Bos taurus GN=TJP1 PE=2 SV=2 - [F1N2D3_BOVIN]	34.7	0.0117	2	2	2	2	1712	190.3	6.7	0.623
F1MKS3	Uncharacterized protein (Fragment) OS=Bos taurus GN=TXNDC5 PE=3 SV=2 - [F1MKS3_BOVIN]	37.71	0.035	1	1	1	5	257	28.7	5.11	0.626
F6RP72	Uncharacterized protein (Fragment) OS=Bos taurus PE=3 SV=1 - [F6RP72_BOVIN]	3461.01	0.5278	7	1	16	331	449	49.8	5.1	0.63
A6QQS1	EIF2A protein OS=Bos taurus GN=EIF2A PE=2 SV=1 - [A6QQS1_BOVIN]	73.9	0.0376	2	2	2	2	585	65.2	9	0.631
F1N2E5	Cytochrome c oxidase subunit 6B1 OS=Bos taurus GN=COX6B1 PE=4 SV=1 - [F1N2E5_BOVIN]	39.26	0.2442	3	2	2	2	86	10.1	8.47	0.634
E1B7Q7	E3 ubiquitin-protein ligase TRIP12 OS=Bos taurus GN=TRIP12 PE=2 SV=2 - [TRIPC_BOVIN]	48.7	0.006	1	1	1	1	1992	220.3	8.46	0.638
Q0IIG0	Nucleolar and coiled-body phosphoprotein 1 OS=Bos taurus GN=NOLC1 PE=2 SV=1 - [Q0IIG0_BOVIN]	34.33	0.0215	1	1	1	1	698	73.3	9.41	0.638
Q58DN4	Protein phosphatase methylesterase 1 OS=Bos taurus GN=PPME1 PE=2 SV=3 - [PPME1_BOVIN]	51.59	0.0947	1	3	3	3	380	41.7	5.97	0.639
G3N3E7	Uncharacterized protein (Fragment) OS=Bos taurus GN=LOC100848826 PE=4 SV=1 - [G3N3E7_BOVIN]	28.91	0.0967	3	2	2	5	269	30.7	7.36	0.641
A5PK26	Arf-GAP with coiled-coil, ANK repeat and PH domain-containing protein 1 OS=Bos taurus GN=ACAP1 PE=2 SV=1 - [ACAP1_BOVIN]	0	0.0215	2	1	1	1	745	82.1	7.44	0.643
Q2NKU1	Deoxyuridine triphosphatase OS=Bos taurus GN=DUT PE=2 SV=1 - [Q2NKU1_BOVIN]	58.73	0.1568	1	2	2	2	185	20	8.98	0.648
A6QR21	Mitochondrial carrier homolog 2 OS=Bos taurus GN=MTCH2 PE=2 SV=1 - [A6QR21_BOVIN]	31.72	0.1254	2	3	3	4	303	33.2	8.05	0.651
E1B7E3	Uncharacterized protein OS=Bos taurus GN=GOLGA4 PE=4 SV=2 - [E1B7E3_BOVIN]	15.62	0.0072	1	1	1	1	2229	259	5.26	0.653
F1MXJ5	IST1 homolog OS=Bos taurus GN=IST1 PE=4 SV=2 - [F1MXJ5_BOVIN]	109.75	0.0714	2	2	2	5	364	39.8	5.35	0.659
Q3T0L7	60S ribosomal protein L28 OS=Bos taurus GN=RPL28 PE=2 SV=3 - [RL28_BOVIN]	33.84	0.0803	1	1	1	2	137	15.7	11.97	0.66
Q2T9S0	Tubulin beta-3 chain OS=Bos taurus GN=TUBB3 PE=2 SV=1 - [TBB3_BOVIN]	2408.58	0.4044	2	2	14	257	450	50.4	4.93	0.661
F1MUA8	Uncharacterized protein (Fragment) OS=Bos taurus GN=UBXN7 PE=4 SV=2 - [F1MUA8_BOVIN]	0	0.0316	1	1	1	1	474	53.6	5.12	0.665
Q70VZ7	2-acylglycerol O-acyltransferase 1 OS=Bos taurus GN=MOGAT1 PE=2 SV=1 - [MOGT1_BOVIN]	0	0.0358	1	1	1	1	335	39.1	9.11	0.667
E1BEL9	Uncharacterized protein OS=Bos taurus GN=COASY PE=3 SV=1 - [E1BEL9_BOVIN]	26.78	0.0214	1	1	1	1	562	61.8	7.28	0.668
Q3MHJ4	Multiple coagulation factor deficiency 2 OS=Bos taurus GN=MCFD2 PE=2 SV=1 - [Q3MHJ4_BOVIN]	0	0.2473	3	1	1	1	93	10.6	4.41	0.668
E2P9K1	60 kDa chaperonin OS=Mannheimia haemolytica serotype A2 str. BOVINE GN=groL PE=3 SV=1 - [E2P9K1_PASHA]	52.4	0.0311	1	1	1	2	546	57.5	5	0.671
A6QQ21	COP9 signalosome complex subunit 6 OS=Bos taurus GN=COPS6 PE=2 SV=1 - [CSN6_BOVIN]	40.85	0.0401	2	1	1	1	324	35.9	5.73	0.672
F1MG06	Uncharacterized protein OS=Bos taurus GN=RPTOR PE=4 SV=2 - [F1MG06_BOVIN]	35.36	0.0142	1	1	1	1	1335	149.4	6.93	0.672
F1N7B9	Endophilin-B1 OS=Bos taurus GN=SH3GLB1 PE=4 SV=2 - [F1N7B9_BOVIN]	24.07	0.0449	2	1	1	1	334	37.2	6.43	0.677
A6H7A2	Adenosine deaminase OS=Bos taurus GN=ADA PE=2 SV=1 - [A6H7A2_BOVIN]	0	0.1129	2	3	3	5	363	40.9	5.41	0.681
E1BLT5	Uncharacterized protein OS=Bos taurus GN=ABCB4 PE=2 SV=2 - [E1BLT5_BOVIN]	95.63	0.0173	2	1	1	2	1275	140.3	8.53	0.682
A5PJZ4	HECTD3 protein OS=Bos taurus GN=HECTD3 PE=2 SV=1 - [A5PJZ4_BOVIN]	48.43	0.0325	2	2	2	2	861	97.2	5.54	0.683
F1MWH2	Adenosylhomocysteinase OS=Bos taurus GN=AHCYL1 PE=3 SV=2 - [F1MWH2_BOVIN]	155.33	0.1283	3	2	6	12	530	58.9	6.89	0.684
F1N619	E-Cad/CTF3 (Fragment) OS=Bos taurus GN=CDH1 PE=3 SV=2 - [F1N619_BOVIN]	93.81	0.0712	4	4	4	5	829	91.8	4.79	0.685
A1XED3	RPL17 (Fragment) OS=Bos taurus PE=2 SV=1 - [A1XED3_BOVIN]	67.5	0.186	13	1	1	2	86	10.1	9.99	0.691
Q862F6	Similar to elongation factor 1 alpha (Fragment) OS=Bos taurus PE=2 SV=1 - [Q862F6_BOVIN]	817.81	0.4805	2	1	6	149	154	17.2	8.92	0.692
Q148K4	Lactate dehydrogenase D OS=Bos taurus GN=LDHD PE=2 SV=1 - [Q148K4_BOVIN]	99.1	0.1434	1	3	3	3	509	54.9	6.7	0.694
Q5KR49	Tropomyosin alpha-1 chain OS=Bos taurus GN=TPM1 PE=2 SV=1 - [TPM1_BOVIN]	442.42	0.2958	2	3	11	39	284	32.7	4.74	0.696
F1MXY9	Serine/arginine-rich-splicing factor 6 OS=Bos taurus GN=SRSF6 PE=4 SV=2 - [F1MXY9_BOVIN]	0	0.0348	3	1	1	1	345	39.7	11.47	0.696
Q9BGI0	4-aminobutyrate aminotransferase, mitochondrial OS=Bos taurus GN=ABAT PE=2 SV=1 - [GABT_BOVIN]	144.13	0.092	1	1	3	11	500	56.7	8.13	0.698
G3X6I0	Uncharacterized protein (Fragment) OS=Bos taurus PE=4 SV=1 - [G3X6I0_BOVIN]	19.87	0.0089	1	2	2	2	1917	202.9	4.93	0.698
Q0V8B0	Dihydroorotate dehydrogenase (Fragment) OS=Bos taurus GN=DHODH PE=2 SV=1 - [Q0V8B0_BOVIN]	0	0.0356	3	1	1	1	393	42.5	9.47	0.7
Q3T100	Microsomal glutathione S-transferase 3 OS=Bos taurus GN=MGST3 PE=2 SV=1 - [MGST3_BOVIN]	328.47	0.0855	1	1	1	9	152	16.9	9.54	0.7
Q3ZC41	Acetyl-Coenzyme A acyltransferase 1 OS=Bos taurus GN=ACAA1 PE=2 SV=1 - [Q3ZC41_BOVIN]	79.08	0.0967	1	3	3	10	424	44.3	8.05	0.704
B0JYM3	Nicotinate phosphoribosyltransferase domain containing 1 OS=Bos taurus GN=NAPRT1 PE=2 SV=1 - [B0JYM3_BOVIN]	0	0.0976	3	4	4	6	533	57.4	7.12	0.706
P19427	Dermatopontin OS=Bos taurus GN=DPT PE=1 SV=3 - [DERM_BOVIN]	94.14	0.1493	1	3	3	7	201	24	5	0.707
F1N719	Serine/threonine-protein phosphatase OS=Bos taurus GN=PPP5C PE=2 SV=1 - [F1N719_BOVIN]	47.27	0.0541	3	2	2	3	499	56.8	6.38	0.707
E1BEN4	Uncharacterized protein OS=Bos taurus GN=GMPPA PE=4 SV=1 - [E1BEN4_BOVIN]	37.7	0.0762	1	3	3	4	420	46.2	6.87	0.707
P82669	28S ribosomal protein S25, mitochondrial OS=Bos taurus GN=MRPS25 PE=1 SV=2 - [RT25_BOVIN]	40.82	0.0694	1	1	1	1	173	20	9.07	0.708
E1BA29	Uncharacterized protein OS=Bos taurus GN=GNAQ PE=4 SV=1 - [E1BA29_BOVIN]	50.56	0.1504	1	1	4	6	359	42.1	5.68	0.71
Q4N8S5	ATP synthase subunit beta OS=Theileria parva GN=TP01_0389 PE=3 SV=1 - [Q4N8S5_THEPA]	1657.5	0.1235	10	1	5	119	583	62.9	7.31	0.71
F1MG90	Uncharacterized protein OS=Bos taurus GN=WDFY4 PE=2 SV=2 - [F1MG90_BOVIN]	0	0.0044	1	1	1	1	3193	353.9	6.4	0.71
Q0II28	RAB4B protein OS=Bos taurus GN=RAB4B PE=2 SV=2 - [Q0II28_BOVIN]	68.95	0.1174	21	1	2	4	213	23.6	6.06	0.711
Q3ZCJ6	Epoxide hydrolase 1, microsomal (Xenobiotic) OS=Bos taurus GN=EPHX1 PE=2 SV=1 - [Q3ZCJ6_BOVIN]	198.82	0.0909	1	3	3	15	451	52.2	7.61	0.711
G3MW14	Splicing factor 3A subunit 2 OS=Bos taurus GN=SF3A2 PE=4 SV=1 - [G3MW14_BOVIN]	34.24	0.0511	2	2	2	2	411	43.9	9.64	0.712
Q0IIG7	Ras-related protein Rab-5A OS=Bos taurus GN=RAB5A PE=2 SV=1 - [RAB5A_BOVIN]	127.04	0.3116	3	3	5	13	215	23.7	8.15	0.713
Q0III3	Cytoplasmic dynein 1 intermediate chain 2 OS=Bos taurus GN=DYNC1I2 PE=1 SV=1 - [DC1I2_BOVIN]	124.38	0.1634	2	6	6	11	612	68.3	5.33	0.713
F1N5M2	Vitamin D-binding protein OS=Bos taurus GN=GC PE=4 SV=2 - [F1N5M2_BOVIN]	85.81	0.0717	3	3	3	5	474	53.3	5.6	0.714
G3N2C3	Uncharacterized protein OS=Bos taurus GN=CLCA3 PE=4 SV=1 - [G3N2C3_BOVIN]	0	0.0297	9	1	1	11	337	38.5	8.51	0.716
Q2KJ81	AP-1 complex subunit mu-1 OS=Bos taurus GN=AP1M1 PE=1 SV=3 - [AP1M1_BOVIN]	0	0.0875	1	2	3	3	423	48.6	7.3	0.717
Q3SZF2	ADP-ribosylation factor 4 OS=Bos taurus GN=ARF4 PE=2 SV=3 - [ARF4_BOVIN]	529.51	0.4778	1	3	6	47	180	20.5	6.19	0.717
E1BM42	Uncharacterized protein OS=Bos taurus GN=KIAA1468 PE=4 SV=1 - [E1BM42_BOVIN]	62.77	0.0487	1	4	4	6	1212	133.9	5.34	0.722
G3N058	Uncharacterized protein (Fragment) OS=Bos taurus PE=4 SV=1 - [G3N058_BOVIN]	0	0.0909	3	1	1	1	143	16.3	6.55	0.723
Q2HJD7	3-hydroxyisobutyrate dehydrogenase, mitochondrial OS=Bos taurus GN=HIBADH PE=2 SV=1 - [3HIDH_BOVIN]	68.22	0.0565	1	1	1	1	336	35.4	8.13	0.726
A1L539	Glypican 6 OS=Bos taurus GN=GPC6 PE=2 SV=1 - [A1L539_BOVIN]	34.84	0.0974	1	1	1	1	154	17.5	7.14	0.729
A5D7Q2	Putative uncharacterized protein OS=Bos taurus PE=2 SV=1 - [A5D7Q2_BOVIN]	0	0.0431	1	1	1	1	487	51.6	6.62	0.73
A5PKD6	GNB4 protein OS=Bos taurus GN=GNB4 PE=2 SV=1 - [A5PKD6_BOVIN]	136.76	0.1588	1	1	4	17	340	37.5	6	0.732
E1BIX5	Uncharacterized protein OS=Bos taurus GN=NUP153 PE=4 SV=2 - [E1BIX5_BOVIN]	50.45	0.0094	1	1	1	1	1485	153.9	8.92	0.732
F1MCQ7	Uncharacterized protein (Fragment) OS=Bos taurus GN=LOC505709 PE=3 SV=2 - [F1MCQ7_BOVIN]	0	0.0143	1	1	1	1	1257	138	5.68	0.732
Q3SYU8	Tumor protein D52-like 2 OS=Bos taurus GN=TPD52L2 PE=2 SV=1 - [Q3SYU8_BOVIN]	23.14	0.0753	2	1	1	2	186	19.9	5.96	0.735
A8E4P2	FARSB protein OS=Bos taurus GN=FARSB PE=2 SV=1 - [A8E4P2_BOVIN]	0	0.0374	1	2	2	3	589	66.3	7.42	0.735
F1N6I7	Versican core protein OS=Bos taurus GN=VCAN PE=2 SV=2 - [F1N6I7_BOVIN]	0	0.0183	5	1	1	1	656	74.7	7.2	0.738
Q2TBR0	Propionyl-CoA carboxylase beta chain, mitochondrial OS=Bos taurus GN=PCCB PE=2 SV=1 - [PCCB_BOVIN]	88.71	0.0612	1	2	2	4	539	58.3	7.44	0.739
Q8HXG6	NADH dehydrogenase [ubiquinone] 1 alpha subcomplex subunit 11 OS=Bos taurus GN=NDUFA11 PE=1 SV=3 - [NDUAB_BOVIN]	0	0.0993	1	1	1	1	141	14.7	8.72	0.739
A6QQZ7	MAGUK p55 subfamily member 7 OS=Bos taurus GN=MPP7 PE=2 SV=1 - [MPP7_BOVIN]	32.19	0.0278	1	1	1	1	576	65.5	7.11	0.74
F1N7K8	Methylmalonate-semialdehyde dehydrogenase [acylating], mitochondrial OS=Bos taurus GN=ALDH6A1 PE=3 SV=1 - [F1N7K8_BOVIN]	143.32	0.2272	2	8	8	13	537	58	8.07	0.741
Q2KIS7	Tetranectin OS=Bos taurus GN=CLEC3B PE=2 SV=1 - [TETN_BOVIN]	50.41	0.0693	1	1	1	1	202	22.1	5.64	0.741
G5E630	Ubiquitin carboxyl-terminal hydrolase OS=Bos taurus GN=LOC790347 PE=3 SV=1 - [G5E630_BOVIN]	48.61	0.0098	3	2	2	2	2554	290.1	5.8	0.741
F1N214	Uncharacterized protein OS=Bos taurus PE=4 SV=2 - [F1N214_BOVIN]	0	0.0401	1	2	2	2	798	86.2	7.91	0.741
G3MXD1	Ubiquinol-cytochrome c reductase iron-sulfur subunit OS=Bos taurus GN=UQCRFS1 PE=3 SV=1 - [G3MXD1_BOVIN]	172.56	0.0517	2	1	1	6	271	29.9	9.42	0.742
Q5E9A4	mRNA export factor OS=Bos taurus GN=RAE1 PE=2 SV=1 - [RAE1L_BOVIN]	18.41	0.0761	1	2	2	3	368	40.9	7.83	0.742
Q765P0	Claudin 3 (Fragment) OS=Bos taurus GN=CLDN3 PE=2 SV=1 - [Q765P0_BOVIN]	44.17	0.1667	6	1	1	4	96	10.2	5.02	0.742
F1MGE7	Sarcoplasmic/endoplasmic reticulum calcium ATPase 1 OS=Bos taurus GN=ATP2A1 PE=3 SV=2 - [F1MGE7_BOVIN]	246.06	0.0564	3	1	4	7	993	109.2	5.27	0.743
Q3SZE6	NDUFA10 protein (Fragment) OS=Bos taurus GN=NDUFA10 PE=2 SV=1 - [Q3SZE6_BOVIN]	119.87	0.1641	3	4	4	8	329	37.7	6.62	0.744
Q3SWZ3	Syntaxin-4 OS=Bos taurus GN=STX4 PE=2 SV=1 - [STX4_BOVIN]	31.5	0.0539	1	1	1	1	297	34.4	6.58	0.744
Q3SZB4	Medium-chain specific acyl-CoA dehydrogenase, mitochondrial OS=Bos taurus GN=ACADM PE=2 SV=1 - [ACADM_BOVIN]	140.01	0.0926	1	3	3	12	421	46.5	8.1	0.747
B2NIZ2	Electrogenic sodium bicarbonate cotransporter 1 OS=Bos taurus GN=SLC4A4 PE=2 SV=1 - [B2NIZ2_BOVIN]	31.1	0.0083	2	1	1	2	1079	121.3	6.87	0.747
A1XG22	NF-kappaB transcription factor p65 subunit OS=Bos taurus GN=RELA PE=2 SV=1 - [A1XG22_BOVIN]	37.39	0.0309	1	1	1	1	551	60.3	5.68	0.747
P81127	Gamma-soluble NSF attachment protein OS=Bos taurus GN=NAPG PE=1 SV=3 - [SNAG_BOVIN]	27.81	0.0321	1	1	1	1	312	34.6	5.41	0.748
F1N0W1	Uncharacterized protein OS=Bos taurus GN=FCHSD1 PE=4 SV=2 - [F1N0W1_BOVIN]	85.61	0.0212	1	2	2	3	1275	142.9	6.04	0.748
A2VDZ0	Protein phosphatase 2, regulatory subunit B', alpha isoform OS=Bos taurus GN=PPP2R5A PE=2 SV=1 - [A2VDZ0_BOVIN]	0	0.0286	1	1	1	1	489	56.5	6.7	0.748
F1MYC4	Uncharacterized protein (Fragment) OS=Bos taurus GN=LOC782038 PE=4 SV=2 - [F1MYC4_BOVIN]	0	0.1099	2	2	2	2	282	31.5	5.01	0.749
F1MYV9	Uncharacterized protein OS=Bos taurus GN=OXSR1 PE=4 SV=1 - [F1MYV9_BOVIN]	84.41	0.0759	1	3	3	6	527	57.9	6.29	0.751
Q3SZR8	Serine/arginine-rich splicing factor 3 OS=Bos taurus GN=SRSF3 PE=2 SV=1 - [SRSF3_BOVIN]	186.29	0.1402	1	1	2	13	164	19.3	11.65	0.752
Q32LK2	Cysteine-rich and transmembrane domain-containing protein 1 OS=Bos taurus GN=CYSTM1 PE=3 SV=1 - [CYTM1_BOVIN]	40.32	0.0971	1	1	1	2	103	11.1	4.44	0.752
G3MYV4	Histone H2B OS=Bos taurus GN=LOC520044 PE=3 SV=1 - [G3MYV4_BOVIN]	160.01	0.3413	15	1	4	52	126	13.8	10.1	0.754
F1MDM6	Uncharacterized protein OS=Bos taurus GN=DCUN1D1 PE=4 SV=2 - [F1MDM6_BOVIN]	35.65	0.0697	1	1	1	1	244	28.3	4.98	0.755
Q2V9X0	High-mobility group AT-hook 1 (Fragment) OS=Bos taurus GN=HMGA1 PE=2 SV=1 - [Q2V9X0_BOVIN]	22.95	0.1809	2	2	2	3	94	10.4	10.43	0.757
F1N4C7	Uncharacterized protein (Fragment) OS=Bos taurus GN=LOC100337091 PE=4 SV=2 - [F1N4C7_BOVIN]	32.42	0.0117	1	1	1	1	1201	140.2	6.77	0.757
E1BE60	Uncharacterized protein OS=Bos taurus GN=PPP1R14A PE=4 SV=1 - [E1BE60_BOVIN]	37.12	0.1497	1	1	1	2	147	16.6	9.74	0.759
A2VE20	UBE2G1 protein OS=Bos taurus GN=UBE2G1 PE=2 SV=1 - [A2VE20_BOVIN]	55.21	0.1059	1	1	1	1	170	19.5	5.3	0.76
Q5E992	Peptidyl-prolyl cis-trans isomerase-like 1 OS=Bos taurus GN=PPIL1 PE=2 SV=1 - [PPIL1_BOVIN]	32.37	0.0843	1	1	1	2	166	18.2	7.99	0.761
A4IFR1	CD2BP2 protein OS=Bos taurus GN=CD2BP2 PE=2 SV=1 - [A4IFR1_BOVIN]	46.78	0.0704	1	1	1	2	341	37.8	4.53	0.761
F1MNI4	Uncharacterized protein (Fragment) OS=Bos taurus GN=RAB5B PE=3 SV=1 - [F1MNI4_BOVIN]	100.04	0.2707	2	3	5	15	229	25.1	7.81	0.762
F1N2H6	Uncharacterized protein (Fragment) OS=Bos taurus GN=CD276 PE=4 SV=2 - [F1N2H6_BOVIN]	21.91	0.0492	2	1	1	2	528	56.4	5.2	0.764
Q1RMM1	Zinc finger CCCH domain-containing protein 15 OS=Bos taurus GN=ZC3H15 PE=2 SV=1 - [ZC3HF_BOVIN]	52	0.0329	1	1	1	2	426	48.5	5.24	0.765
F1N2N5	Myristoylated alanine-rich C-kinase substrate OS=Bos taurus GN=MARCKS PE=2 SV=1 - [F1N2N5_BOVIN]	0	0.045	2	1	1	2	333	31.7	4.39	0.765
Q32L92	Calponin-3 OS=Bos taurus GN=CNN3 PE=2 SV=1 - [CNN3_BOVIN]	116.39	0.0638	1	2	2	3	329	36.3	6.05	0.766
Q3MHR5	Serine/arginine-rich splicing factor 2 OS=Bos taurus GN=SRSF2 PE=2 SV=3 - [SRSF2_BOVIN]	380.16	0.1131	1	2	2	18	221	25.5	11.85	0.767
E1BMW2	Uncharacterized protein (Fragment) OS=Bos taurus PE=2 SV=2 - [E1BMW2_BOVIN]	172.08	0.1343	2	7	11	23	968	106.8	8.28	0.767
F1MX61	Uncharacterized protein OS=Bos taurus GN=SF3B1 PE=4 SV=2 - [F1MX61_BOVIN]	102.41	0.0683	2	5	5	5	1304	145.8	7.09	0.769
Q3T161	Synapse associated protein 1, SAP47 homolog (Drosophila) OS=Bos taurus GN=SYAP1 PE=2 SV=1 - [Q3T161_BOVIN]	39.44	0.0894	1	2	2	2	358	40.8	4.63	0.77
Q3MHF7	S-methyl-5'-thioadenosine phosphorylase OS=Bos taurus GN=MTAP PE=1 SV=1 - [MTAP_BOVIN]	54.16	0.1343	2	3	3	3	283	31.2	7.43	0.772
K7QE75	MHC class I antigen OS=Bos taurus GN=BoLA PE=2 SV=1 - [K7QE75_BOVIN]	134.62	0.1889	154	3	5	20	360	40.5	6.04	0.773
Q3ZBU5	FUS interacting protein (Serine/arginine-rich) 1 OS=Bos taurus GN=FUSIP1 PE=2 SV=1 - [Q3ZBU5_BOVIN]	46.38	0.1484	2	2	2	7	182	22.1	10.33	0.773
Q3T0V4	40S ribosomal protein S11 OS=Bos taurus GN=RPS11 PE=2 SV=3 - [RS11_BOVIN]	33.84	0.2089	1	4	4	6	158	18.4	10.3	0.776
Q17QT7	Protein FAM49A OS=Bos taurus GN=FAM49A PE=2 SV=1 - [FA49A_BOVIN]	35.82	0.0867	1	1	2	2	323	37.3	6.01	0.776
E1BKU2	Septin-2 OS=Bos taurus GN=SEPT2 PE=3 SV=2 - [E1BKU2_BOVIN]	96.31	0.2161	2	4	5	9	361	41.5	6.77	0.776
F1N0R5	von Willebrand factor OS=Bos taurus GN=VWF PE=4 SV=2 - [F1N0R5_BOVIN]	0	0.0032	2	1	1	3	2808	307.5	5.63	0.776
Q58DS9	Ras-related protein Rab-5C OS=Bos taurus GN=RAB5C PE=2 SV=1 - [RAB5C_BOVIN]	209.11	0.4306	2	4	6	19	216	23.5	8.41	0.777
F1MCB5	Uncharacterized protein OS=Bos taurus GN=SLC4A7 PE=2 SV=2 - [F1MCB5_BOVIN]	0	0.0256	3	1	1	1	429	48.6	6.01	0.777
A6Q0N6	Intelectin-1 OS=Bos taurus GN=ITLN1 PE=2 SV=1 - [A6Q0N6_BOVIN]	281.15	0.0683	6	2	2	13	322	35.5	7.36	0.777
E1BI02	Fibromodulin OS=Bos taurus GN=FMOD PE=2 SV=1 - [E1BI02_BOVIN]	56.4	0.0533	2	2	2	5	375	42.9	5.9	0.778
A6QLT8	FOLH1 protein OS=Bos taurus GN=FOLH1 PE=2 SV=1 - [A6QLT8_BOVIN]	0	0.0293	2	1	1	1	750	84.5	5.74	0.778
A6QPT7	Endoplasmic reticulum aminopeptidase 2 OS=Bos taurus GN=ERAP2 PE=2 SV=1 - [ERAP2_BOVIN]	46.86	0.0157	1	1	1	3	954	109.6	6.71	0.779
F1N218	Uncharacterized protein OS=Bos taurus GN=NOP58 PE=4 SV=2 - [F1N218_BOVIN]	55.42	0.0359	2	1	1	1	529	59.5	9.01	0.779
Q3T022	Histone deacetylase complex subunit SAP18 OS=Bos taurus GN=SAP18 PE=2 SV=1 - [SAP18_BOVIN]	50.06	0.2549	2	3	3	5	153	17.6	9.35	0.78
G3MZ95	Uncharacterized protein OS=Bos taurus GN=FHL1 PE=4 SV=1 - [G3MZ95_BOVIN]	85.5	0.15	3	4	4	8	280	31.9	8.37	0.781
A2VE13	Protein MAL2 OS=Bos taurus GN=MAL2 PE=1 SV=1 - [MAL2_BOVIN]	35.97	0.0625	1	1	1	2	176	19.1	7.74	0.783
A2VDZ6	SIGIRR protein OS=Bos taurus GN=SIGIRR PE=2 SV=1 - [A2VDZ6_BOVIN]	46.68	0.0293	1	1	1	1	410	45.5	6.47	0.783
Q9N1C7	Creatine kinase (Fragment) OS=Bos taurus GN=CKB PE=2 SV=1 - [Q9N1C7_BOVIN]	0	0.4615	1	1	1	1	26	3.1	7.17	0.783
Q32LE9	Cysteine and glycine-rich protein 2 OS=Bos taurus GN=CSRP2 PE=2 SV=3 - [CSRP2_BOVIN]	34.65	0.0518	1	1	1	1	193	20.9	8.62	0.785
Q148G7	Dynactin subunit 6 OS=Bos taurus GN=DCTN6 PE=2 SV=1 - [DCTN6_BOVIN]	0	0.0737	1	1	1	1	190	20.7	6.52	0.787
D4QGC1	Tyrosine-protein kinase Lyn OS=Bos taurus GN=Lyn PE=2 SV=1 - [D4QGC1_BOVIN]	78.71	0.0879	4	2	4	6	512	58.7	7.37	0.788
A0JNC1	Phosphatidate cytidylyltransferase 2 OS=Bos taurus GN=CDS2 PE=1 SV=1 - [CDS2_BOVIN]	47.62	0.0382	1	1	1	1	445	51.3	7.65	0.788
Q7YRZ7	Granzyme A OS=Bos taurus GN=GZMA PE=2 SV=1 - [GRAA_BOVIN]	43.83	0.1434	1	2	2	2	258	28.1	8.22	0.788
F1N238	Poly(U)-binding-splicing factor PUF60 OS=Bos taurus GN=PUF60 PE=4 SV=1 - [F1N238_BOVIN]	50.15	0.1038	2	3	3	3	530	57	5.27	0.789
E1BNQ4	ATP-dependent (S)-NAD(P)H-hydrate dehydratase OS=Bos taurus GN=CARKD PE=3 SV=1 - [NNRD_BOVIN]	70.38	0.076	1	2	2	4	329	34.8	8.46	0.79
F1MEX9	Uncharacterized protein OS=Bos taurus GN=ACSL3 PE=4 SV=2 - [F1MEX9_BOVIN]	42.99	0.0625	4	3	3	4	720	80.3	8.48	0.79
E1BB17	Uncharacterized protein OS=Bos taurus GN=HNRNPH3 PE=4 SV=1 - [E1BB17_BOVIN]	57.93	0.0983	2	2	3	3	346	36.9	6.87	0.791
Q3T0C7	Stathmin OS=Bos taurus GN=STMN1 PE=2 SV=3 - [STMN1_BOVIN]	72.38	0.2752	2	4	4	6	149	17.3	5.97	0.792
Q2KJ19	Down-regulator of transcription 1, TBP-binding (Negative cofactor 2) OS=Bos taurus GN=DR1 PE=2 SV=1 - [Q2KJ19_BOVIN]	38.8	0.1364	1	1	1	1	176	19.4	4.75	0.792
F1N327	Mannose-6-phosphate isomerase OS=Bos taurus GN=MPI PE=3 SV=2 - [F1N327_BOVIN]	31.21	0.0261	2	1	1	1	422	45.9	6.84	0.792
A6QQR9	Alkaline phosphatase OS=Bos taurus GN=LOC100125266 PE=2 SV=1 - [A6QQR9_BOVIN]	60.14	0.0375	8	2	2	4	533	57	5.87	0.792
A6QPU5	Aspartate--tRNA ligase, mitochondrial OS=Bos taurus GN=DARS2 PE=2 SV=1 - [SYDM_BOVIN]	0	0.0138	2	1	1	1	651	73.6	7.36	0.792
E1B9H3	Uncharacterized protein OS=Bos taurus GN=KIAA1967 PE=4 SV=1 - [E1B9H3_BOVIN]	68.95	0.0426	2	3	3	4	916	101.9	5.22	0.794
E1B9V7	Uncharacterized protein OS=Bos taurus GN=WDR37 PE=4 SV=2 - [E1B9V7_BOVIN]	22.62	0.0242	1	1	1	1	496	54.7	7.23	0.794
P35705	Thioredoxin-dependent peroxide reductase, mitochondrial OS=Bos taurus GN=PRDX3 PE=1 SV=2 - [PRDX3_BOVIN]	98.96	0.1284	1	3	3	13	257	28.2	7.58	0.795
Q2KJA1	Endophilin-A2 OS=Bos taurus GN=SH3GL1 PE=2 SV=1 - [SH3G1_BOVIN]	93.06	0.1196	1	3	3	6	368	41.4	5.5	0.795
F1MJX9	Protein kinase C alpha type (Fragment) OS=Bos taurus GN=PRKCA PE=4 SV=2 - [F1MJX9_BOVIN]	82.73	0.066	5	2	2	3	576	65.9	6.64	0.795
E1BMW9	Uncharacterized protein OS=Bos taurus GN=PURA PE=4 SV=2 - [E1BMW9_BOVIN]	48.97	0.1615	1	2	2	2	322	34.9	6.44	0.795
Q56JV6	Twinfilin-1 OS=Bos taurus GN=TWF1 PE=2 SV=1 - [TWF1_BOVIN]	92.44	0.0543	1	1	1	7	350	40.2	6.96	0.796
Q0IIL6	Hydroxysteroid (17-beta) dehydrogenase 4 OS=Bos taurus GN=HSD17B4 PE=2 SV=1 - [Q0IIL6_BOVIN]	50.41	0.0272	2	2	2	4	736	79.5	8.68	0.797
E1B763	Uncharacterized protein OS=Bos taurus GN=AP3M2 PE=4 SV=1 - [E1B763_BOVIN]	32.31	0.0239	3	1	1	1	418	47	7.56	0.797
Q4N7R5	Putative uncharacterized protein OS=Theileria parva GN=TP01_0755 PE=4 SV=1 - [Q4N7R5_THEPA]	0	0.0108	3	1	1	1	648	74.4	8.1	0.799
E1BHY1	Uncharacterized protein OS=Bos taurus GN=EVL PE=4 SV=1 - [E1BHY1_BOVIN]	0	0.0334	1	1	1	1	419	44.7	8.84	0.801
Q3SWX2	Acyl-coenzyme A thioesterase 9, mitochondrial OS=Bos taurus GN=ACOT9 PE=2 SV=1 - [ACOT9_BOVIN]	25.69	0.0183	1	1	1	1	437	49.8	8.68	0.802
P02721	ATP synthase-coupling factor 6, mitochondrial OS=Bos taurus GN=ATP5J PE=1 SV=2 - [ATP5J_BOVIN]	66.96	0.3148	1	2	2	2	108	12.5	9.31	0.802
Q2KJF3	NFU1 iron-sulfur cluster scaffold homolog (S. cerevisiae) OS=Bos taurus GN=NFU1 PE=2 SV=1 - [Q2KJF3_BOVIN]	31.6	0.0514	1	1	1	1	253	28.1	4.81	0.803
Q08DD6	Interferon regulatory factor 6 OS=Bos taurus GN=IRF6 PE=2 SV=1 - [IRF6_BOVIN]	68.33	0.0728	2	2	2	2	467	53.1	5.33	0.805
A5D7N2	Histone H2B OS=Bos taurus GN=HIST2H2BE PE=2 SV=1 - [A5D7N2_BOVIN]	460.49	0.4762	30	3	7	71	126	13.9	10.32	0.806
Q32PG1	AP-3 complex subunit beta-1 OS=Bos taurus GN=AP3B1 PE=2 SV=1 - [AP3B1_BOVIN]	72.68	0.0452	2	3	3	5	1084	119.9	6.19	0.806
A5PJE0	Glutathione S-transferase OS=Bos taurus GN=GSTA5 PE=2 SV=1 - [A5PJE0_BOVIN]	112.89	0.1351	2	1	2	9	222	25.4	8.92	0.806
Q2KIR5	PCYT1A protein OS=Bos taurus GN=PCYT1A PE=2 SV=1 - [Q2KIR5_BOVIN]	42.16	0.0369	1	1	1	1	406	46.2	8.31	0.806
P61085	Ubiquitin-conjugating enzyme E2 K OS=Bos taurus GN=UBE2K PE=1 SV=3 - [UBE2K_BOVIN]	90.82	0.345	1	4	4	7	200	22.4	5.44	0.808
P05059	Chromogranin-A OS=Bos taurus GN=CHGA PE=1 SV=1 - [CMGA_BOVIN]	55.97	0.0935	13	4	4	7	449	50	4.73	0.808
P00586	Thiosulfate sulfurtransferase OS=Bos taurus GN=TST PE=1 SV=3 - [THTR_BOVIN]	52.88	0.101	1	3	3	11	297	33.3	7.21	0.808
P23381	Tryptophan--tRNA ligase, cytoplasmic OS=Homo sapiens GN=WARS PE=1 SV=2 - [SYWC_HUMAN]	34.03	0.0764	2	2	2	2	471	53.1	6.23	0.809
A6QR40	Engulfment and cell motility protein 3 OS=Bos taurus GN=ELMO3 PE=2 SV=1 - [ELMO3_BOVIN]	0	0.0475	1	1	1	1	652	73.9	6.87	0.809
Q5E948	OCIA domain-containing protein 1 OS=Bos taurus GN=Ociad1 PE=2 SV=1 - [OCAD1_BOVIN]	61.64	0.1215	1	2	2	3	247	27.8	7.17	0.81
A7MB30	EPS15L1 protein OS=Bos taurus GN=EPS15L1 PE=2 SV=1 - [A7MB30_BOVIN]	35.52	0.0289	1	1	1	2	797	88	5.03	0.81
F1MZ03	Uncharacterized protein (Fragment) OS=Bos taurus GN=ACAP2 PE=2 SV=1 - [F1MZ03_BOVIN]	47.46	0.0769	2	4	4	4	780	88.2	6.86	0.815
Q2KIA5	Dynamin-1-like protein OS=Bos taurus GN=DNM1L PE=2 SV=1 - [DNM1L_BOVIN]	140.93	0.1963	1	8	8	8	749	83.3	7.08	0.816
Q9XSJ0	Ubiquitin carboxyl-terminal hydrolase isozyme L5 OS=Bos taurus GN=UCHL5 PE=2 SV=1 - [UCHL5_BOVIN]	0	0.1037	1	3	3	3	328	37.4	5.4	0.816
A6QR32	ARFGAP2 protein OS=Bos taurus GN=ARFGAP2 PE=2 SV=1 - [A6QR32_BOVIN]	49.99	0.037	2	1	1	1	486	53.2	9.17	0.816
A2VDL6	Sodium/potassium-transporting ATPase subunit alpha-2 OS=Bos taurus GN=ATP1A2 PE=2 SV=1 - [AT1A2_BOVIN]	883.54	0.1549	4	1	10	56	1020	112.1	5.66	0.817
P11179	Dihydrolipoyllysine-residue succinyltransferase component of 2-oxoglutarate dehydrogenase complex, mitochondrial OS=Bos taurus GN=DLST PE=1 SV=2 - [ODO2_BOVIN]	210.64	0.1451	4	7	7	20	455	48.9	8.95	0.818
P17694	NADH dehydrogenase [ubiquinone] iron-sulfur protein 2, mitochondrial OS=Bos taurus GN=NDUFS2 PE=1 SV=2 - [NDUS2_BOVIN]	37.85	0.162	1	5	5	6	463	52.5	6.99	0.818
A6QPM9	PTMS protein OS=Bos taurus GN=PTMS PE=4 SV=1 - [A6QPM9_BOVIN]	43.29	0.2157	4	2	2	2	102	11.5	4.16	0.818
P21397	Amine oxidase [flavin-containing] A OS=Homo sapiens GN=MAOA PE=1 SV=1 - [AOFA_HUMAN]	51.77	0.1139	3	2	4	6	527	59.6	7.85	0.821
F1MRD0	Actin, cytoplasmic 1, N-terminally processed OS=Bos taurus GN=ACTB PE=3 SV=2 - [F1MRD0_BOVIN]	10942.7	0.576	6	1	15	1250	375	41.8	5.31	0.822
A6H788	SNRPA1 protein OS=Bos taurus GN=SNRPA1 PE=2 SV=1 - [A6H788_BOVIN]	107.71	0.1412	1	2	2	4	255	28.4	8.62	0.822
Q2KJ45	TAR DNA binding protein OS=Bos taurus GN=TARDBP PE=2 SV=1 - [Q2KJ45_BOVIN]	74.05	0.0805	2	1	1	2	298	33.6	7.06	0.822
P31404	V-type proton ATPase catalytic subunit A OS=Bos taurus GN=ATP6V1A PE=2 SV=2 - [VATA_BOVIN]	123.27	0.1524	1	6	6	11	617	68.3	5.58	0.823
A7MBC2	Pyridoxal-dependent decarboxylase domain-containing protein 1 OS=Bos taurus GN=PDXDC1 PE=2 SV=1 - [PDXD1_BOVIN]	60.2	0.0928	1	4	4	10	787	86.6	5.39	0.823
Q8HXM1	Cleavage stimulation factor subunit 2 OS=Bos taurus GN=CSTF2 PE=2 SV=1 - [CSTF2_BOVIN]	47.36	0.0524	4	2	2	2	572	60.4	6.81	0.823
C0KTL0	Eif2s3y (Fragment) OS=Bos taurus PE=2 SV=1 - [C0KTL0_BOVIN]	30.48	0.1472	4	3	3	3	360	39.2	7.18	0.823
A2VDK2	4-aminobutyrate aminotransferase OS=Bos taurus GN=ABAT PE=2 SV=1 - [A2VDK2_BOVIN]	66.13	0.152	2	3	5	8	500	56.4	7.66	0.823
Q2KJ46	26S proteasome non-ATPase regulatory subunit 3 OS=Bos taurus GN=PSMD3 PE=2 SV=1 - [PSMD3_BOVIN]	41.63	0.1067	1	2	4	5	534	60.9	8.6	0.824
Q32KV9	Phosphatidic acid phosphatase type 2A OS=Bos taurus GN=PPAP2A PE=2 SV=1 - [Q32KV9_BOVIN]	27.35	0.0702	1	1	1	3	285	32.2	8.7	0.825
F1MX88	Uncharacterized protein OS=Bos taurus GN=SLC25A13 PE=3 SV=2 - [F1MX88_BOVIN]	75.74	0.1325	1	4	7	16	679	75	8.7	0.826
E1BNA9	Uncharacterized protein OS=Bos taurus GN=ZZEF1 PE=2 SV=2 - [E1BNA9_BOVIN]	27.29	0.0078	1	1	1	1	2962	330.9	5.88	0.826
P27595	Hexokinase-1 OS=Bos taurus GN=HK1 PE=2 SV=1 - [HXK1_BOVIN]	90.77	0.0403	1	2	3	6	918	103	7.03	0.83
A5D9D7	Procollagen-lysine, 2-oxoglutarate 5-dioxygenase 3 (Fragment) OS=Bos taurus GN=PLOD3 PE=2 SV=1 - [A5D9D7_BOVIN]	27.58	0.0148	2	1	1	1	677	77.5	5.71	0.83
Q58D68	Ectonucleotide pyrophosphatase/phosphodiesterase family member 6 OS=Sus scrofa GN=ENPP6 PE=2 SV=2 - [ENPP6_PIG]	40.76	0.0682	3	2	2	3	440	50.3	6.8	0.83
P00829	ATP synthase subunit beta, mitochondrial OS=Bos taurus GN=ATP5B PE=1 SV=2 - [ATPB_BOVIN]	6282.75	0.6402	12	1	22	445	528	56.2	5.27	0.831
F1MYG0	Ornithine aminotransferase, mitochondrial OS=Bos taurus GN=OAT PE=3 SV=1 - [F1MYG0_BOVIN]	1137.04	0.3576	2	9	9	79	439	48.1	6.7	0.831
A5D9C1	Monoamine oxidase A OS=Bos taurus GN=MAOA PE=2 SV=1 - [A5D9C1_BOVIN]	36.23	0.0721	2	1	3	6	527	59.7	8.02	0.831
A7MB95	CUGBP1 protein OS=Bos taurus GN=CUGBP1 PE=2 SV=1 - [A7MB95_BOVIN]	0	0.0329	1	1	1	1	486	51.9	8.46	0.831
E1BMM4	Uncharacterized protein (Fragment) OS=Bos taurus GN=VPS26B PE=4 SV=2 - [E1BMM4_BOVIN]	31.81	0.0387	1	1	1	1	336	38.8	7.37	0.831
F1MY84	Uncharacterized protein OS=Bos taurus GN=CSPG4 PE=4 SV=2 - [F1MY84_BOVIN]	0	0.0065	1	1	1	1	2319	250.4	5.4	0.831
Q3T186	Ribose-5-phosphate isomerase (Fragment) OS=Bos taurus GN=RPIA PE=2 SV=2 - [RPIA_BOVIN]	0	0.0833	2	1	1	2	264	28.7	7.46	0.831
Q0VCH9	GLI pathogenesis-related 2 OS=Bos taurus GN=GLIPR2 PE=2 SV=1 - [Q0VCH9_BOVIN]	44.03	0.0844	1	1	1	4	154	17.2	9.5	0.832
Q6PVY1	Caspase-3 (Fragment) OS=Bos taurus PE=2 SV=1 - [Q6PVY1_BOVIN]	64.39	0.1105	5	1	2	5	172	19.3	6.32	0.832
Q1JPF2	NADH dehydrogenase (Ubiquinone) 1 alpha subcomplex, 9, 39kDa (Fragment) OS=Bos taurus GN=NDUFA9 PE=2 SV=1 - [Q1JPF2_BOVIN]	46.08	0.084	2	2	2	4	369	41.6	9.41	0.833
P15690	NADH-ubiquinone oxidoreductase 75 kDa subunit, mitochondrial OS=Bos taurus GN=NDUFS1 PE=1 SV=1 - [NDUS1_BOVIN]	301.89	0.1609	1	9	9	21	727	79.4	6.15	0.833
F1MIB2	Uncharacterized protein OS=Bos taurus GN=GAK PE=4 SV=2 - [F1MIB2_BOVIN]	20.14	0.0071	2	1	1	1	1268	138	5.62	0.833
P00432	Catalase OS=Bos taurus GN=CAT PE=1 SV=3 - [CATA_BOVIN]	563.77	0.241	1	10	10	44	527	59.9	7.28	0.833
Q5E9E6	60S ribosomal protein L10a OS=Bos taurus GN=RPL10A PE=2 SV=3 - [RL10A_BOVIN]	48.38	0.2488	4	5	5	11	217	24.8	9.94	1.2
P67810	Signal peptidase complex catalytic subunit SEC11A OS=Bos taurus GN=SEC11A PE=2 SV=1 - [SC11A_BOVIN]	37.19	0.0615	1	1	1	1	179	20.6	9.48	1.201
Q3ZBU9	UBX domain-containing protein 4 OS=Bos taurus GN=UBXN4 PE=2 SV=2 - [UBXN4_BOVIN]	51.11	0.0315	1	1	1	2	508	56.7	6.38	1.201
E1BGH0	Uncharacterized protein OS=Bos taurus GN=ABCF1 PE=3 SV=1 - [E1BGH0_BOVIN]	52.26	0.0284	1	2	2	4	845	95.9	6.55	1.201
G3N2L7	Uncharacterized protein (Fragment) OS=Bos taurus GN=LOC100847787 PE=4 SV=1 - [G3N2L7_BOVIN]	0	0.0135	2	1	1	1	594	62.9	8.37	1.201
P61287	Serine/threonine-protein phosphatase PP1-gamma catalytic subunit OS=Bos taurus GN=PPP1CC PE=2 SV=1 - [PP1G_BOVIN]	90.51	0.1238	2	1	3	6	323	37	6.54	1.203
Q8HZJ5	Ras-related protein Rab-27B OS=Bos taurus GN=RAB27B PE=2 SV=3 - [RB27B_BOVIN]	63.36	0.1009	1	2	2	4	218	24.6	6.09	1.203
P67868	Casein kinase II subunit beta OS=Bos taurus GN=CSNK2B PE=1 SV=1 - [CSK2B_BOVIN]	20.7	0.0372	1	1	1	1	215	24.9	5.55	1.205
Q862K7	Similar to cytoplasmic dynein light chain 1 (Fragment) OS=Bos taurus PE=2 SV=1 - [Q862K7_BOVIN]	26.24	0.0897	4	1	1	3	78	9.2	6.9	1.205
F1MWD3	Uncharacterized protein OS=Bos taurus GN=CCT5 PE=3 SV=2 - [F1MWD3_BOVIN]	127.66	0.1627	3	9	9	20	541	59.6	5.91	1.205
F1MYA8	Uncharacterized protein OS=Bos taurus GN=ATP13A1 PE=2 SV=1 - [F1MYA8_BOVIN]	16.42	0.0108	1	1	1	1	1199	132.5	8.21	1.205
Q5E9X4	Leucine-rich repeat-containing protein 59 OS=Bos taurus GN=LRRC59 PE=2 SV=1 - [LRC59_BOVIN]	41.2	0.1601	1	4	4	10	306	34.9	9.52	1.206
F1MG94	Uncharacterized protein OS=Bos taurus GN=WDR82 PE=2 SV=1 - [F1MG94_BOVIN]	61.29	0.0897	4	3	3	4	602	67.8	7.5	1.207
Q3YFG9	Classical MHC class I antigen (Fragment) OS=Bos taurus GN=BoLa PE=2 SV=1 - [Q3YFG9_BOVIN]	151.41	0.1136	35	1	3	11	352	39.8	6.38	1.207
Q0VBZ0	Tyrosine-protein kinase CSK OS=Bos taurus GN=CSK PE=2 SV=1 - [CSK_BOVIN]	32.83	0.0578	1	2	2	3	450	50.6	7.2	1.207
Q58DR3	Transaldolase OS=Bos taurus GN=TALDO1 PE=2 SV=1 - [Q58DR3_BOVIN]	104.56	0.0516	3	1	1	7	213	23.7	5.94	1.208
E1BP16	Uncharacterized protein OS=Bos taurus GN=SRRM1 PE=4 SV=2 - [E1BP16_BOVIN]	30.23	0.0244	1	2	2	2	901	101.8	11.81	1.208
F2Z4D5	Ras-related protein Rab-11A OS=Bos taurus GN=RAB11A PE=3 SV=1 - [F2Z4D5_BOVIN]	84.86	0.3194	5	6	6	10	216	24.4	6.57	1.209
P62261	14-3-3 protein epsilon OS=Bos taurus GN=YWHAE PE=2 SV=1 - [1433E_BOVIN]	680.87	0.4941	3	8	10	57	255	29.2	4.74	1.21
E1BDZ2	Uncharacterized protein OS=Bos taurus GN=NEK7 PE=4 SV=1 - [E1BDZ2_BOVIN]	0	0.033	1	1	1	1	303	34.6	8.25	1.21
F1MBI1	Proteasome subunit beta type OS=Bos taurus GN=PSMB7 PE=3 SV=2 - [F1MBI1_BOVIN]	26.24	0.0686	2	2	2	2	277	30	7.68	1.213
P68509	14-3-3 protein eta OS=Bos taurus GN=YWHAH PE=1 SV=2 - [1433F_BOVIN]	437.48	0.3211	6	3	7	42	246	28.2	4.89	1.214
P02722	ADP/ATP translocase 1 OS=Bos taurus GN=SLC25A4 PE=1 SV=3 - [ADT1_BOVIN]	573.3	0.4463	6	2	13	85	298	32.9	9.83	1.214
Q28104	Coatomer subunit epsilon OS=Bos taurus GN=COPE PE=1 SV=3 - [COPE_BOVIN]	34.32	0.0909	1	2	2	3	308	34.5	5.14	1.214
Q3T102	Eukaryotic translation initiation factor 3 subunit E OS=Bos taurus GN=EIF3E PE=2 SV=1 - [EIF3E_BOVIN]	67.3	0.0854	1	3	3	5	445	52.2	6.04	1.215
P81623	Endoplasmic reticulum resident protein 29 OS=Bos taurus GN=ERP29 PE=1 SV=2 - [ERP29_BOVIN]	63.15	0.1783	1	3	3	7	258	28.8	5.82	1.215
Q7SIB2	Collagen alpha-1(IV) chain (Fragment) OS=Bos taurus GN=COL4A1 PE=1 SV=1 - [CO4A1_BOVIN]	0	0.2402	3	4	4	8	229	25.4	7.78	1.215
Q29RP3	RAS (RAD and GEM)-like GTP-binding 1 OS=Bos taurus GN=REM1 PE=2 SV=1 - [Q29RP3_BOVIN]	0	0.0369	1	1	1	4	298	32.9	8.9	1.215
A8E4P3	STOM protein OS=Bos taurus GN=STOM PE=2 SV=1 - [A8E4P3_BOVIN]	90.14	0.3169	4	7	7	9	284	31.3	7.08	1.217
E1BK63	Ribosomal protein L15 OS=Bos taurus PE=3 SV=1 - [E1BK63_BOVIN]	48.68	0.0931	4	2	2	7	204	24.1	11.58	1.217
A4IFJ8	ACTL6A protein OS=Bos taurus GN=ACTL6A PE=2 SV=1 - [A4IFJ8_BOVIN]	53.65	0.0303	1	1	1	1	429	47.4	5.6	1.218
F6RWK1	Uncharacterized protein OS=Bos taurus GN=ARHGAP1 PE=4 SV=1 - [F6RWK1_BOVIN]	46.89	0.1139	2	4	4	7	439	50.4	6.9	1.218
Q3ZC84	Cytosolic non-specific dipeptidase OS=Bos taurus GN=CNDP2 PE=2 SV=1 - [CNDP2_BOVIN]	435.74	0.1684	1	5	5	57	475	52.6	5.87	1.219
F6QTA8	Uncharacterized protein OS=Bos taurus GN=PARVA PE=4 SV=1 - [F6QTA8_BOVIN]	74.88	0.1182	4	3	3	5	347	39.2	5.77	1.219
Q3SYW1	AP-1 complex subunit mu-2 OS=Bos taurus GN=AP1M2 PE=1 SV=3 - [AP1M2_BOVIN]	29.73	0.1206	1	3	4	4	423	48.1	7.99	1.219
G3X6X2	Uncharacterized protein OS=Bos taurus GN=NT5C PE=4 SV=1 - [G3X6X2_BOVIN]	68.06	0.0833	1	1	1	1	216	24.9	5.8	1.22
Q3T0F7	Myotrophin OS=Bos taurus GN=MTPN PE=1 SV=3 - [MTPN_BOVIN]	82.67	0.2797	2	3	3	10	118	12.9	5.52	1.222
Q3SZI2	Lamin A/C OS=Bos taurus GN=LMNA PE=2 SV=1 - [Q3SZI2_BOVIN]	347.35	0.3217	3	16	16	38	572	65.1	6.99	1.223
G3MY19	Uncharacterized protein OS=Bos taurus GN=PDLIM5 PE=4 SV=1 - [G3MY19_BOVIN]	26.19	0.0147	1	1	1	1	544	58.8	8.41	1.223
A6QQJ3	Peripherin OS=Bos taurus GN=PRPH PE=2 SV=1 - [PERI_BOVIN]	537.1	0.2068	19	5	10	56	469	53.6	5.35	1.224
Q17QQ1	Ragulator complex protein LAMTOR3 OS=Bos taurus GN=LAMTOR3 PE=2 SV=1 - [LTOR3_BOVIN]	0	0.129	1	1	1	1	124	13.6	7.34	1.224
F1MBP8	Uncharacterized protein OS=Bos taurus GN=COPS5 PE=4 SV=2 - [F1MBP8_BOVIN]	17.69	0.0689	1	2	2	2	334	37.5	6.54	1.226
A4FV01	SF3B2 protein OS=Bos taurus GN=SF3B2 PE=2 SV=1 - [A4FV01_BOVIN]	38.32	0.0402	2	4	4	4	896	100.3	5.76	1.227
Q3SZN4	Cold inducible RNA binding protein OS=Bos taurus GN=CIRBP PE=2 SV=1 - [Q3SZN4_BOVIN]	29.38	0.0657	1	1	1	1	213	23.2	9.64	1.228
F1MLD8	Protein MEMO1 (Fragment) OS=Bos taurus GN=MEMO1 PE=4 SV=2 - [F1MLD8_BOVIN]	42.2	0.0542	2	1	1	3	277	31.5	6.95	1.229
Q24K02	Insulin-degrading enzyme OS=Bos taurus GN=IDE PE=2 SV=1 - [IDE_BOVIN]	61.35	0.0432	1	4	4	5	1019	118	6.65	1.23
F1N2Q7	Annexin OS=Bos taurus GN=Bt.28900 PE=3 SV=2 - [F1N2Q7_BOVIN]	193.64	0.0991	2	2	3	12	323	36	6.47	1.232
Q3T0T7	GTP-binding protein SAR1b OS=Bos taurus GN=SAR1B PE=2 SV=1 - [SAR1B_BOVIN]	152.43	0.2879	2	3	4	13	198	22.4	6.11	1.233
Q3ZBK2	Redox-regulatory protein FAM213A OS=Bos taurus GN=FAM213A PE=2 SV=1 - [F213A_BOVIN]	0	0.0596	1	1	1	2	218	24.3	8.63	1.233
Q5E9J1	Heterogeneous nuclear ribonucleoprotein F OS=Bos taurus GN=HNRNPF PE=2 SV=3 - [HNRPF_BOVIN]	316.34	0.2295	2	6	8	39	414	45.7	5.49	1.234
F1MZI3	Uncharacterized protein (Fragment) OS=Bos taurus GN=Bt.53910 PE=4 SV=2 - [F1MZI3_BOVIN]	43.55	0.0378	1	1	1	2	185	20.4	5.91	1.235
Q2T9V5	tRNA (adenine(58)-N(1))-methyltransferase non-catalytic subunit TRM6 OS=Bos taurus GN=TRMT6 PE=2 SV=1 - [TRM6_BOVIN]	29.28	0.0262	1	1	1	1	497	55.9	6.95	1.236
Q2KIW9	UMP-CMP kinase OS=Bos taurus GN=CMPK1 PE=2 SV=2 - [KCY_BOVIN]	91.53	0.2653	1	4	4	12	196	22.3	5.83	1.237
A1L505	Ubiquitin associated protein 2-like OS=Bos taurus GN=UBAP2L PE=2 SV=1 - [A1L505_BOVIN]	51.03	0.0295	2	2	2	5	983	103.8	6.98	1.238
G1U9S2	Serum albumin OS=Oryctolagus cuniculus GN=ALB PE=1 SV=1 - [G1U9S2_RABIT]	289.5	0.0641	1	1	4	37	608	68.9	6.3	1.24
Q08DY5	Nuclear receptor binding protein 1 OS=Bos taurus GN=NRBP1 PE=2 SV=1 - [Q08DY5_BOVIN]	66.51	0.0579	1	2	2	4	535	59.8	5.08	1.241
G3N337	Uncharacterized protein (Fragment) OS=Bos taurus GN=UAP1L1 PE=4 SV=1 - [G3N337_BOVIN]	66.94	0.0451	1	1	2	3	510	56.7	6.32	1.242
P08239	Guanine nucleotide-binding protein G(o) subunit alpha OS=Bos taurus GN=GNAO1 PE=1 SV=4 - [GNAO_BOVIN]	147.8	0.1073	7	1	3	14	354	40	5.53	1.251
F1MB84	Uncharacterized protein OS=Bos taurus GN=GRHPR PE=3 SV=2 - [F1MB84_BOVIN]	27.46	0.0305	1	1	1	1	328	35.7	8.18	1.251
P51176	Protein-glutamine gamma-glutamyltransferase 2 OS=Bos taurus GN=TGM2 PE=1 SV=1 - [TGM2_BOVIN]	131.45	0.1194	2	6	6	14	687	77.1	5.26	1.251
F2Z4E7	Uncharacterized protein OS=Bos taurus GN=ILF2 PE=4 SV=1 - [F2Z4E7_BOVIN]	191.16	0.2718	2	7	7	18	390	43	5.26	1.252
F1MNJ2	Signal recognition particle receptor subunit alpha OS=Bos taurus GN=SRPR PE=4 SV=1 - [F1MNJ2_BOVIN]	79.7	0.0569	2	3	3	3	598	65.6	8.87	1.255
A3KMV6	HNRNPR protein OS=Bos taurus GN=HNRNPR PE=2 SV=1 - [A3KMV6_BOVIN]	134.27	0.0964	1	3	5	8	633	70.9	8.13	1.257
G8JKV6	26S proteasome non-ATPase regulatory subunit 13 (Fragment) OS=Bos taurus GN=PSMD13 PE=4 SV=1 - [G8JKV6_BOVIN]	116.56	0.1072	2	3	3	8	345	39.4	5.57	1.257
I0XAS0	Uncharacterized protein OS=Treponema sp. JC4 GN=MSI_05550 PE=4 SV=1 - [I0XAS0_9SPIO]	43.3	0.1278	1	1	1	9	133	14.5	4.86	1.258
A6QPX7	FGB protein (Fragment) OS=Bos taurus GN=FGB PE=2 SV=1 - [A6QPX7_BOVIN]	20.27	0.0273	3	1	1	1	330	37.9	6.68	1.259
P00426	Cytochrome c oxidase subunit 5A, mitochondrial OS=Bos taurus GN=COX5A PE=1 SV=2 - [COX5A_BOVIN]	33.3	0.2039	1	2	2	5	152	16.7	6.92	1.26
E1BPC3	Uncharacterized protein OS=Bos taurus GN=ATP8B1 PE=4 SV=1 - [E1BPC3_BOVIN]	44.88	0.0232	1	2	2	3	1251	143.6	6.79	1.261
P08166	Adenylate kinase 2, mitochondrial OS=Bos taurus GN=AK2 PE=1 SV=2 - [KAD2_BOVIN]	265.46	0.3112	1	5	5	20	241	26.5	8.13	1.262
Q3T0Y1	OTU domain, ubiquitin aldehyde binding 1 OS=Bos taurus GN=OTUB1 PE=2 SV=1 - [Q3T0Y1_BOVIN]	43.05	0.2214	1	5	5	12	271	31.3	5	1.264
F1MX70	Anoctamin (Fragment) OS=Bos taurus GN=ANO10 PE=3 SV=2 - [F1MX70_BOVIN]	52.48	0.0217	2	1	1	1	553	64	6.8	1.267
Q05752	NADH dehydrogenase [ubiquinone] 1 alpha subcomplex subunit 7 OS=Bos taurus GN=NDUFA7 PE=1 SV=2 - [NDUA7_BOVIN]	0	0.0708	1	1	1	1	113	12.7	10.05	1.267
Q5E995	40S ribosomal protein S6 OS=Bos taurus GN=RPS6 PE=2 SV=1 - [RS6_BOVIN]	91.41	0.2289	5	5	5	7	249	28.6	10.84	1.269
F1MW57	Serine/threonine-protein phosphatase (Fragment) OS=Bos taurus GN=PPP1CB PE=3 SV=2 - [F1MW57_BOVIN]	90.51	0.1269	3	1	3	6	323	36.8	6.99	1.27
E1BPI7	Uncharacterized protein OS=Bos taurus GN=MON2 PE=4 SV=2 - [E1BPI7_BOVIN]	53.17	0.0134	1	2	2	2	1716	190	6.18	1.271
E1B983	Uncharacterized protein OS=Bos taurus PE=3 SV=2 - [E1B983_BOVIN]	26.35	0.1355	5	2	2	2	155	17.6	10.2	1.272
Q3ZBT6	Transformer-2 protein homolog beta OS=Bos taurus GN=TRA2B PE=2 SV=1 - [TRA2B_BOVIN]	56.53	0.0729	1	2	2	3	288	33.6	11.25	1.274
F1MMY6	Transportin-1 (Fragment) OS=Bos taurus GN=TNPO1 PE=2 SV=2 - [F1MMY6_BOVIN]	121.83	0.13	5	10	10	16	854	97.3	4.98	1.275
E1BDV7	Uncharacterized protein (Fragment) OS=Bos taurus GN=NAA25 PE=4 SV=2 - [E1BDV7_BOVIN]	55.04	0.0147	1	1	1	1	953	110	6.61	1.275
Q2KJ42	Non-POU domain containing, octamer-binding OS=Bos taurus GN=NONO PE=2 SV=1 - [Q2KJ42_BOVIN]	79.4	0.2064	2	5	7	10	470	54.1	8.95	1.276
F1MJU4	Uncharacterized protein (Fragment) OS=Bos taurus PE=3 SV=2 - [F1MJU4_BOVIN]	43.54	0.0103	1	1	1	2	1259	140.7	8.87	1.277
Q2HJ58	Ribose-phosphate pyrophosphokinase 1 OS=Bos taurus GN=PRPS1 PE=2 SV=3 - [PRPS1_BOVIN]	178.36	0.0786	3	1	2	5	318	34.8	6.98	1.284
P48734	Cyclin-dependent kinase 1 OS=Bos taurus GN=CDK1 PE=2 SV=2 - [CDK1_BOVIN]	0	0.1178	1	2	3	3	297	34	8.41	1.286
Q3ZCJ2	Alcohol dehydrogenase [NADP(+)] OS=Bos taurus GN=AKR1A1 PE=2 SV=1 - [AK1A1_BOVIN]	253.35	0.1877	1	5	6	37	325	36.6	7.27	1.287
F1MMK8	Lysine--tRNA ligase OS=Bos taurus GN=KARS PE=3 SV=1 - [F1MMK8_BOVIN]	63.48	0.114	2	6	6	16	623	71.3	6.79	1.287
F1MZK4	Uncharacterized protein OS=Bos taurus GN=BZW1 PE=4 SV=2 - [F1MZK4_BOVIN]	22.35	0.0575	8	3	3	3	452	51.4	7.37	1.288
G5E5N3	ATP-dependent RNA helicase A OS=Bos taurus GN=DHX9 PE=4 SV=1 - [G5E5N3_BOVIN]	135.87	0.0637	2	6	6	9	1287	141.9	6.89	1.289
P23196	DNA-(apurinic or apyrimidinic site) lyase OS=Bos taurus GN=APEX1 PE=1 SV=2 - [APEX1_BOVIN]	0	0.0472	1	1	1	1	318	35.5	8.1	1.289
K4JBS4	Alpha-2-macroglobulin variant 11 OS=Bos taurus GN=A2M PE=2 SV=1 - [K4JBS4_BOVIN]	44.63	0.0246	1	1	1	1	406	45.5	6.57	1.295
G3MXT4	Uncharacterized protein OS=Bos taurus PE=4 SV=1 - [G3MXT4_BOVIN]	271.68	0.1794	6	12	12	48	630	68	4.82	1.296
Q95M40	Putative 42-9-9 protein (Fragment) OS=Bos taurus PE=2 SV=1 - [Q95M40_BOVIN]	29.8	0.1827	2	2	2	3	104	11.8	5.22	1.296
F1MBQ8	Uncharacterized protein OS=Bos taurus GN=DDX5 PE=2 SV=2 - [F1MBQ8_BOVIN]	166.81	0.145	4	4	9	19	614	69.1	8.92	1.297
B1H0W8	Ribosomal protein L3 OS=Bos taurus GN=Rpl3 PE=2 SV=1 - [B1H0W8_BOVIN]	41.1	0.062	4	3	3	4	403	46	10.2	1.297
F1MPJ7	Uncharacterized protein OS=Bos taurus GN=ANP32E PE=4 SV=2 - [F1MPJ7_BOVIN]	86.25	0.1794	2	3	3	7	262	30	3.89	1.297
E1BA06	Uncharacterized protein OS=Bos taurus PE=4 SV=2 - [E1BA06_BOVIN]	31.6	0.0948	1	1	2	3	211	23.9	8.38	1.298
F1MJJ8	Radixin (Fragment) OS=Bos taurus GN=RDX PE=2 SV=1 - [F1MJJ8_BOVIN]	218.18	0.2093	3	3	13	39	583	68.5	6.16	1.3
Q1RMJ6	Rho-related GTP-binding protein RhoC OS=Bos taurus GN=RHOC PE=2 SV=1 - [RHOC_BOVIN]	114.34	0.3834	3	1	5	17	193	22	6.58	1.301
Q58DQ3	60S ribosomal protein L6 OS=Bos taurus GN=RPL6 PE=2 SV=3 - [RL6_BOVIN]	64.56	0.1463	4	4	4	6	287	32.7	10.68	1.301
P62157	Calmodulin OS=Bos taurus GN=CALM PE=1 SV=2 - [CALM_BOVIN]	684.75	0.3826	6	7	7	59	149	16.8	4.22	1.303
A5PK70	Nucleoside diphosphate kinase OS=Bos taurus GN=NME3 PE=2 SV=1 - [A5PK70_BOVIN]	0	0.071	1	1	1	5	169	19.1	7.91	1.305
P62833	Ras-related protein Rap-1A OS=Bos taurus GN=RAP1A PE=1 SV=1 - [RAP1A_BOVIN]	365.86	0.3424	1	1	5	41	184	21	6.67	1.307
E1BD64	Uncharacterized protein OS=Bos taurus GN=BRP44 PE=4 SV=2 - [E1BD64_BOVIN]	31.23	0.1732	1	2	2	5	127	14.3	10.43	1.308
P0C0S4	Histone H2A.Z OS=Bos taurus GN=H2AFZ PE=1 SV=2 - [H2AZ_BOVIN]	219.55	0.3125	8	2	4	26	128	13.5	10.58	1.31
A7Z057	14-3-3 protein gamma, N-terminally processed OS=Bos taurus GN=YWHAG PE=2 SV=1 - [A7Z057_BOVIN]	502.8	0.3158	5	2	7	47	247	28.3	4.89	1.312
E1BPW1	Oxysterol-binding protein (Fragment) OS=Bos taurus GN=OSBP PE=3 SV=2 - [E1BPW1_BOVIN]	34.78	0.0145	1	1	1	1	692	78.8	6.99	1.312
E1BAT6	Uncharacterized protein OS=Bos taurus PE=3 SV=1 - [E1BAT6_BOVIN]	255.45	0.2069	2	3	3	16	145	16.4	10.14	1.314
E1BA62	Uncharacterized protein OS=Bos taurus GN=DNM3 PE=3 SV=2 - [E1BA62_BOVIN]	27.01	0.0538	2	1	2	2	520	58.8	8.69	1.314
P30404	Peptidyl-prolyl cis-trans isomerase F, mitochondrial OS=Bos taurus GN=PPIF PE=1 SV=3 - [PPIF_BOVIN]	41.97	0.0865	1	2	2	3	208	22	9.26	1.315
F1MG70	26S protease regulatory subunit 6B OS=Bos taurus GN=PSMC4 PE=2 SV=2 - [F1MG70_BOVIN]	72.91	0.1175	3	3	4	7	417	47.2	5.21	1.32
Q56JX9	Fatty acid-binding protein, intestinal OS=Bos taurus GN=FABP2 PE=2 SV=3 - [FABPI_BOVIN]	46.02	0.1288	1	2	2	7	132	15	7.24	1.321
Q3MHE4	DNA mismatch repair protein Msh2 OS=Bos taurus GN=MSH2 PE=2 SV=1 - [MSH2_BOVIN]	62.05	0.0182	1	1	1	1	934	104.9	5.78	1.324
P04272	Annexin A2 OS=Bos taurus GN=ANXA2 PE=1 SV=2 - [ANXA2_BOVIN]	698.14	0.5339	1	16	16	64	339	38.6	7.31	1.324
A7MAZ5	Histone H1.3 OS=Bos taurus GN=HIST1H1D PE=1 SV=1 - [H13_BOVIN]	450.57	0.2986	4	1	7	32	221	22.1	10.96	1.325
F1N120	Uncharacterized protein OS=Bos taurus GN=LXN PE=4 SV=2 - [F1N120_BOVIN]	24.45	0.0405	2	1	1	1	222	25.6	5.43	1.325
Q76I81	40S ribosomal protein S12 OS=Bos taurus GN=RPS12 PE=2 SV=1 - [RS12_BOVIN]	135.97	0.25	2	3	3	12	132	14.5	7.21	1.326
Q3SZJ7	Lysosomal-associated membrane protein 2 OS=Bos taurus GN=LAMP2 PE=2 SV=1 - [Q3SZJ7_BOVIN]	47.48	0.0418	2	2	2	7	407	44.5	6.23	1.327
P08760	GTP:AMP phosphotransferase, mitochondrial OS=Bos taurus GN=AK3 PE=1 SV=3 - [KAD3_BOVIN]	30.58	0.0837	1	2	2	4	227	25.7	9.04	1.329
G3X807	Histone H4 (Fragment) OS=Bos taurus GN=LOC616167 PE=3 SV=1 - [G3X807_BOVIN]	562.66	0.602	11	6	6	40	98	10.9	11.36	1.334
G3X7D5	Uncharacterized protein (Fragment) OS=Bos taurus GN=LOC787803 PE=3 SV=1 - [G3X7D5_BOVIN]	40.27	0.156	4	2	2	3	141	15.6	10.29	1.338
C1JZ67	Importin subunit alpha OS=Bos taurus GN=KPNA4 PE=2 SV=1 - [C1JZ67_BOVIN]	97.24	0.0595	1	1	2	3	521	57.9	4.96	1.34
O18879	Glutathione S-transferase A2 OS=Bos taurus GN=GSTA2 PE=2 SV=4 - [GSTA2_BOVIN]	231.59	0.13	3	1	3	26	223	25.7	8.57	1.345
P25417	Cystatin-B OS=Bos taurus GN=CSTB PE=1 SV=1 - [CYTB_BOVIN]	0	0.0714	3	1	1	1	98	11.1	6.79	1.346
P29105	Hippocalcin-like protein 1 OS=Bos taurus GN=HPCAL1 PE=1 SV=4 - [HPCL1_BOVIN]	33.86	0.1399	3	2	3	3	193	22.3	5.35	1.349
A7MBG1	RBP2 protein OS=Bos taurus GN=RBP2 PE=2 SV=1 - [A7MBG1_BOVIN]	61.4	0.1269	2	2	2	5	134	15.7	6.04	1.352
Q5E936	Thioredoxin domain-containing protein 12 OS=Bos taurus GN=TXNDC12 PE=2 SV=1 - [TXD12_BOVIN]	83.52	0.1919	1	3	3	10	172	19.2	5.27	1.353
Q6MTZ2	Enolase OS=Mycoplasma mycoides subsp. mycoides SC (strain PG1) GN=eno PE=3 SV=1 - [ENO_MYCMS]	26.69	0.0333	1	1	1	1	451	49.5	5.54	1.356
A4IF82	MATR3 protein OS=Bos taurus GN=MATR3 PE=2 SV=1 - [A4IF82_BOVIN]	225.8	0.0675	3	3	3	13	844	93.8	5.52	1.359
Q17QZ9	Interferon-induced protein with tetratricopeptide repeats 5 OS=Bos taurus GN=IFIT5 PE=2 SV=1 - [Q17QZ9_BOVIN]	40.5	0.0228	1	1	1	1	482	55.6	8.07	1.361
I2I1D1	Sterol-binding domain-containing protein OS=Escherichia coli O32:H37 str. P4 GN=UWO_17934 PE=4 SV=1 - [I2I1D1_ECOLX]	37.58	0.0348	1	1	1	1	201	22.1	6.07	1.371
A4FUY6	TFCP2 protein OS=Bos taurus GN=TFCP2 PE=2 SV=1 - [A4FUY6_BOVIN]	38.12	0.032	1	1	1	1	500	57	5.8	1.372
G3X6L0	Acyl carrier protein, mitochondrial OS=Bos taurus GN=NDUFAB1 PE=3 SV=1 - [G3X6L0_BOVIN]	43.29	0.0897	2	1	1	2	156	17.4	5.07	1.375
F1MU62	Uncharacterized protein OS=Bos taurus GN=CPSF7 PE=4 SV=1 - [F1MU62_BOVIN]	60.06	0.0714	2	2	2	3	462	51	7.78	1.375
P02751	Fibronectin OS=Homo sapiens GN=FN1 PE=1 SV=4 - [FINC_HUMAN]	320.14	0.101	2	2	17	36	2386	262.5	5.71	1.376
P60661	Myosin light polypeptide 6 OS=Bos taurus GN=MYL6 PE=2 SV=2 - [MYL6_BOVIN]	1403.35	0.5232	3	6	8	173	151	16.9	4.65	1.377
A5D7A0	EF-hand domain-containing protein D2 OS=Bos taurus GN=EFHD2 PE=2 SV=1 - [EFHD2_BOVIN]	34.33	0.0661	1	2	2	3	242	26.9	5.15	1.378
A6QQ70	Microtubule-associated protein 1S OS=Bos taurus GN=MAP1S PE=2 SV=1 - [MAP1S_BOVIN]	34.25	0.0094	2	1	1	1	1066	112.4	6.62	1.39
Q3SWY7	Splicing factor 3a, subunit 3 OS=Bos taurus GN=SF3A3 PE=2 SV=1 - [Q3SWY7_BOVIN]	62.32	0.0838	1	3	3	3	501	58.9	5.38	1.392
Q29S21	Keratin, type II cytoskeletal 7 OS=Bos taurus GN=KRT7 PE=2 SV=1 - [K2C7_BOVIN]	527.54	0.1373	22	1	8	79	466	51.5	5.97	1.394
Q24JZ8	U2 small nuclear RNA auxiliary factor 2 OS=Bos taurus GN=U2AF2 PE=2 SV=1 - [Q24JZ8_BOVIN]	0	0.0463	1	1	1	2	475	53.5	9.09	1.394
B5UBG3	GTP-binding protein OS=Bubalus bubalis GN=Mx1 PE=2 SV=1 - [B5UBG3_BUBBU]	411.57	0.1358	2	2	7	23	648	74.8	6.14	1.395
Q2HJ65	Histone H2A OS=Bos taurus GN=H2AFY PE=2 SV=1 - [Q2HJ65_BOVIN]	61.25	0.1402	1	3	3	3	371	39.5	9.77	1.395
F1N506	Uncharacterized protein (Fragment) OS=Bos taurus PE=3 SV=2 - [F1N506_BOVIN]	48.5	0.0669	1	4	4	7	897	100.6	5.74	1.396
Q3SZ62	Phosphoglycerate mutase 1 OS=Bos taurus GN=PGAM1 PE=2 SV=3 - [PGAM1_BOVIN]	335.51	0.4921	5	8	8	42	254	28.8	7.18	1.398
E1BP36	MMS19 nucleotide excision repair protein homolog OS=Bos taurus GN=MMS19 PE=2 SV=3 - [MMS19_BOVIN]	22.75	0.0165	2	1	1	1	1030	113	6.14	1.409
Q28035	Glutathione S-transferase A1 OS=Bos taurus GN=GSTA1 PE=2 SV=3 - [GSTA1_BOVIN]	281.46	0.1486	2	1	3	30	222	25.4	8.57	1.413
Q3ZBM3	XRCC6 protein (Fragment) OS=Bos taurus GN=XRCC6 PE=2 SV=1 - [Q3ZBM3_BOVIN]	61.89	0.0695	2	2	2	2	331	38.2	7.5	1.419
P61602	Neurocalcin-delta OS=Bos taurus GN=NCALD PE=1 SV=2 - [NCALD_BOVIN]	38.68	0.0984	3	1	2	2	193	22.2	5.35	1.429
F1MZX7	Uncharacterized protein (Fragment) OS=Bos taurus GN=KDELC2 PE=4 SV=2 - [F1MZX7_BOVIN]	37.64	0.0174	1	1	1	1	517	59.4	8.37	1.43
A6QLW3	RPRD1B protein OS=Bos taurus GN=RPRD1B PE=2 SV=1 - [A6QLW3_BOVIN]	0	0.046	1	1	1	1	326	36.9	5.97	1.431
Q17QL7	KRT15 protein OS=Bos taurus GN=KRT15 PE=2 SV=2 - [Q17QL7_BOVIN]	716.22	0.1104	16	1	5	67	453	49	4.88	1.439
G3MWV5	Uncharacterized protein OS=Bos taurus GN=HIST1H1E PE=3 SV=1 - [G3MWV5_BOVIN]	450.57	0.3014	4	1	7	33	219	21.9	11.03	1.44
E1BIP2	Uncharacterized protein OS=Bos taurus PE=4 SV=2 - [E1BIP2_BOVIN]	31.13	0.0184	1	1	1	2	653	73.8	9.07	1.442
G3X6K8	Haptoglobin alpha chain OS=Bos taurus GN=HP PE=3 SV=1 - [G3X6K8_BOVIN]	62.72	0.0723	4	3	3	11	401	44.8	7.71	1.463
H7CS10	Exonuclease SbcC OS=Clostridium perfringens F262 GN=HA1_01083 PE=4 SV=1 - [H7CS10_CLOPF]	30.25	0.0068	1	1	1	1	1175	136.8	5.85	1.471
F1N076	Uncharacterized protein OS=Bos taurus GN=CP PE=4 SV=2 - [F1N076_BOVIN]	54.76	0.0101	1	1	1	1	1085	123.7	6.19	1.474
F1N2K0	Uncharacterized protein (Fragment) OS=Bos taurus PE=4 SV=2 - [F1N2K0_BOVIN]	29.45	0.0207	2	1	1	1	581	65.1	5.3	1.475
A7E3A0	Putative uncharacterized protein (Fragment) OS=Bos taurus PE=2 SV=1 - [A7E3A0_BOVIN]	0	0.039	2	1	1	1	231	25.8	4.84	1.49
E1BJC0	Uncharacterized protein OS=Bos taurus GN=C8H9orf41 PE=4 SV=1 - [E1BJC0_BOVIN]	34.32	0.0264	1	1	1	1	416	47.5	6.25	1.503
P01966	Hemoglobin subunit alpha OS=Bos taurus GN=HBA PE=1 SV=2 - [HBA_BOVIN]	806.28	0.1831	3	3	3	57	142	15.2	8.44	1.515
A2I7N0	Serpin A3-4 OS=Bos taurus GN=SERPINA3-4 PE=3 SV=1 - [SPA34_BOVIN]	151.25	0.0535	10	1	2	26	411	46.3	6.32	1.516
Q2KJD7	Ubiquitin-like domain-containing CTD phosphatase 1 OS=Bos taurus GN=UBLCP1 PE=2 SV=1 - [UBCP1_BOVIN]	34.24	0.0881	1	2	2	3	318	36.8	6.46	1.563
E1BF96	Uncharacterized protein OS=Bos taurus GN=PPP1R10 PE=4 SV=2 - [E1BF96_BOVIN]	31.79	0.0108	1	1	1	1	924	97.5	9.17	1.596
Q3T0I5	Mitochondrial fission 1 protein OS=Bos taurus GN=FIS1 PE=2 SV=1 - [FIS1_BOVIN]	51.71	0.0724	1	1	1	1	152	16.9	9.01	1.63
P42891	Endothelin-converting enzyme 1 OS=Bos taurus GN=ECE1 PE=1 SV=2 - [ECE1_BOVIN]	27.39	0.0146	3	1	1	1	754	85.5	5.86	1.663
A7Z025	PRPF8 protein OS=Bos taurus GN=PRPF8 PE=2 SV=1 - [A7Z025_BOVIN]	41.97	0.0086	1	1	1	2	2335	273.4	8.84	1.664
D4QBD1	Hemoglobin beta OS=Bos indicus GN=HBB PE=3 SV=1 - [D4QBD1_BOSIN]	1838.13	0.2276	13	2	3	123	145	16	7.59	1.677
G3MY03	Uncharacterized protein OS=Bos taurus GN=TSNAX PE=4 SV=1 - [G3MY03_BOVIN]	66.7	0.1345	1	2	2	2	290	33	6.55	1.718
G3N1Q0	Uncharacterized protein OS=Bos taurus GN=LOC783065 PE=4 SV=1 - [G3N1Q0_BOVIN]	44.81	0.0556	2	1	1	1	306	33.2	8.28	1.763
E1BKX3	Uncharacterized protein OS=Bos taurus GN=MYBBP1A PE=4 SV=1 - [E1BKX3_BOVIN]	45.79	0.0177	1	2	2	3	1353	151.9	9.19	1.783
Q5E9A6	Vacuolar protein-sorting-associated protein 25 OS=Bos taurus GN=VPS25 PE=2 SV=1 - [VPS25_BOVIN]	51.12	0.0852	1	1	1	3	176	20.7	6.34	1.795
A5PK61	Histone H3.3C OS=Bos taurus GN=H3F3C PE=2 SV=1 - [H3C_BOVIN]	50.14	0.1691	9	3	3	8	136	15.4	11.49	1.818
E1BDN8	Uncharacterized protein OS=Bos taurus PE=4 SV=2 - [E1BDN8_BOVIN]	25.23	0.025	1	1	1	1	519	60.4	10.05	1.848
B9DTB8	GTP pyrophosphokinase OS=Streptococcus uberis (strain ATCC BAA-854 / 0140J) GN=relA PE=3 SV=1 - [B9DTB8_STRU0]	28.07	0.0095	1	1	1	4	739	84	8.65	1.853
P20591	Interferon-induced GTP-binding protein Mx1 OS=Homo sapiens GN=MX1 PE=1 SV=4 - [MX1_HUMAN]	366.96	0.1148	1	1	6	21	662	75.5	5.83	1.858
F1MJ90	Uncharacterized protein OS=Bos taurus GN=PHKB PE=4 SV=2 - [F1MJ90_BOVIN]	40.5	0.0111	1	1	1	1	1084	124	6.99	1.887
E1B8Q8	Uncharacterized protein OS=Bos taurus PE=4 SV=2 - [E1B8Q8_BOVIN]	45.3	0.0146	1	1	1	1	961	110.2	5.43	1.928
A0MWD1	Interferon-induced GTP-binding protein Mx2 OS=Bubalus bubalis GN=MX2 PE=2 SV=1 - [MX2_BUBBU]	362.82	0.0972	3	1	5	17	710	81.3	6.93	1.975
F1MUW4	Uncharacterized protein (Fragment) OS=Bos taurus GN=APAF1 PE=4 SV=2 - [F1MUW4_BOVIN]	46.86	0.0112	1	1	1	2	1251	141.9	6.38	1.987
A6H7F6	Golgi phosphoprotein 3-like OS=Bos taurus GN=GOLPH3L PE=2 SV=1 - [GLP3L_BOVIN]	37.17	0.0456	2	1	1	1	285	32.8	6.21	2.102
F1MIL9	Uncharacterized protein OS=Bos taurus GN=GNE PE=4 SV=2 - [F1MIL9_BOVIN]	57.74	0.0208	1	1	1	1	771	85.2	6.61	2.148
Q2YDE7	Protein archease OS=Bos taurus GN=ZBTB8OS PE=2 SV=2 - [ARCH_BOVIN]	26.55	0.0599	1	1	1	2	167	19.4	4.56	2.16
F1MMD7	Inter-alpha-trypsin inhibitor heavy chain H4 OS=Bos taurus GN=ITIH4 PE=4 SV=2 - [F1MMD7_BOVIN]	79.75	0.0284	3	2	2	4	916	101.5	6.68	2.215
A2I7M9	Serpin A3-2 OS=Bos taurus GN=SERPINA3-2 PE=3 SV=1 - [SPA32_BOVIN]	84.56	0.0535	7	1	2	8	411	46.2	5.99	2.342
F1MJX4	Uncharacterized protein OS=Bos taurus GN=SKIV2L2 PE=4 SV=2 - [F1MJX4_BOVIN]	35.91	0.0213	3	1	1	1	937	105.9	6.34	2.6
Q2KJ25	26S proteasome non-ATPase regulatory subunit 12 OS=Bos taurus GN=PSMD12 PE=2 SV=3 - [PSD12_BOVIN]	22.49	0.0285	1	1	1	1	456	53	7.36	2.87
E1BM36	Uncharacterized protein OS=Bos taurus GN=AKAP1 PE=4 SV=2 - [E1BM36_BOVIN]	39.79	0.0192	2	1	1	1	833	88.5	4.89	3.806
