# Supplementary material for: Proteome analysis for the global proteins in the jejunum tissues of enterotoxigenic Escherichia coli -infected piglets
Source: Sci Rep. 2016 May 9;6:25640. doi: 10.1038/srep25640 (PMC4860632; doi:10.1038/srep25640)
Supplement: Supplementary File 3 [file srep25640-s4.xls]

## Sheet: X1J&X3J
Accession	Description	Score	Coverage	# Proteins	# Unique Peptides	# Peptides	# PSMs	# AAs	MW [kDa]	calc. pI	Diarrheal piglets/Recovery piglets
E1BN44	Uncharacterized protein OS=Bos taurus GN=Bt.55413 PE=4 SV=2 - [E1BN44_BOVIN]	17.96	0.0162	1	1	1	1	1671	178.8	6.67	0.196
E1B7Q7	E3 ubiquitin-protein ligase TRIP12 OS=Bos taurus GN=TRIP12 PE=2 SV=2 - [TRIPC_BOVIN]	48.7	0.006	1	1	1	1	1992	220.3	8.46	0.312
Q2T9S4	Phosphoglycolate phosphatase OS=Bos taurus GN=PGP PE=2 SV=1 - [PGP_BOVIN]	50.32	0.1028	1	2	2	3	321	34.3	5.34	0.313
E1BMQ6	Uncharacterized protein OS=Bos taurus GN=ATP2A3 PE=3 SV=2 - [E1BMQ6_BOVIN]	58.13	0.023	1	1	1	1	999	109.3	5.4	0.362
E1BN24	Uncharacterized protein OS=Bos taurus GN=ZNFX1 PE=4 SV=1 - [E1BN24_BOVIN]	35.8	0.0042	1	1	1	1	1918	219.9	7.66	0.377
E1BMM0	Uncharacterized protein (Fragment) OS=Bos taurus GN=NCBP1 PE=4 SV=2 - [E1BMM0_BOVIN]	51.53	0.0329	2	2	2	2	790	91.8	6.46	0.413
Q10568	Cleavage and polyadenylation specificity factor subunit 2 OS=Bos taurus GN=CPSF2 PE=1 SV=1 - [CPSF2_BOVIN]	0	0.0166	1	1	1	1	782	88.4	5.11	0.423
A7MB57	Uncharacterized protein OS=Bos taurus GN=YES1 PE=2 SV=1 - [A7MB57_BOVIN]	47.34	0.085	3	1	4	6	541	60.6	6.8	0.429
Q0V8K9	Solute carrier family 29 (Nucleoside transporters), member 1 (Fragment) OS=Bos taurus GN=SLC29A1 PE=2 SV=1 - [Q0V8K9_BOVIN]	0	0.0333	2	1	1	1	450	49.2	8.31	0.437
Q3T132	Ragulator complex protein LAMTOR2 OS=Bos taurus GN=LAMTOR2 PE=2 SV=1 - [LTOR2_BOVIN]	25.41	0.144	1	1	1	2	125	13.5	5.4	0.45
G3X6X2	Uncharacterized protein OS=Bos taurus GN=NT5C PE=4 SV=1 - [G3X6X2_BOVIN]	68.06	0.0833	1	1	1	1	216	24.9	5.8	0.457
F1N2H6	Uncharacterized protein (Fragment) OS=Bos taurus GN=CD276 PE=4 SV=2 - [F1N2H6_BOVIN]	21.91	0.0492	2	1	1	2	528	56.4	5.2	0.47
Q56JX3	60S ribosomal protein L31 OS=Bos taurus GN=RPL31 PE=2 SV=1 - [RL31_BOVIN]	0	0.08	1	1	1	1	125	14.5	10.54	0.496
Q7M2V5	Myosin regulatory light chain (Fragment) OS=Bos taurus PE=1 SV=1 - [Q7M2V5_BOVIN]	265.81	0.5556	1	1	2	37	36	4.1	11.17	0.53
A6QM01	NAGLU protein OS=Bos taurus GN=NAGLU PE=2 SV=1 - [A6QM01_BOVIN]	32.64	0.024	1	1	1	1	667	74	6.21	0.541
A8E4R4	EXOSC6 protein OS=Bos taurus GN=EXOSC6 PE=2 SV=1 - [A8E4R4_BOVIN]	26	0.0551	1	1	1	1	272	28	7.06	0.541
Q3T0K8	ER membrane protein complex subunit 4 OS=Bos taurus GN=EMC4 PE=2 SV=1 - [EMC4_BOVIN]	0	0.0546	1	1	1	1	183	20.1	8.62	0.548
Q17QC5	AP-2 complex subunit sigma OS=Bos taurus GN=AP2S1 PE=2 SV=1 - [AP2S1_BOVIN]	0	0.1479	1	2	2	2	142	17	6.18	0.562
F1MQJ0	Angiotensin-converting enzyme (Fragment) OS=Bos taurus GN=ACE PE=2 SV=2 - [F1MQJ0_BOVIN]	37.4	0.0114	2	1	1	1	1226	141.2	6.54	0.571
F1MTX3	Uncharacterized protein (Fragment) OS=Bos taurus GN=SCAF4 PE=4 SV=2 - [F1MTX3_BOVIN]	30.85	0.0105	2	1	1	1	1148	125.7	9.69	0.583
B0LJ59	Glyceraldehyde-3-phosphate dehydrogenase OS=Dictyocaulus viviparus PE=2 SV=1 - [B0LJ59_DICVI]	190.55	0.173	5	2	3	10	341	36.4	8.06	0.603
A2VDS0	Phosphoribosyl pyrophosphate synthase-associated protein 2 OS=Bos taurus GN=PRPSAP2 PE=2 SV=1 - [KPRB_BOVIN]	34.6	0.084	3	2	2	2	369	40.7	6.73	0.604
F1MTF4	Uncharacterized protein (Fragment) OS=Bos taurus GN=GZMB PE=3 SV=1 - [F1MTF4_BOVIN]	37.55	0.0338	1	1	1	5	266	29.5	9.86	0.619
Q1JQD2	Glutamate-rich WD repeat-containing protein 1 OS=Bos taurus GN=GRWD1 PE=2 SV=1 - [GRWD1_BOVIN]	60.93	0.0359	1	1	1	1	446	49.4	4.92	0.62
E1BJF6	Uncharacterized protein OS=Bos taurus GN=SYMPK PE=4 SV=1 - [E1BJF6_BOVIN]	47.92	0.0134	1	1	1	1	1272	140.9	6.01	0.625
A5PKD6	GNB4 protein OS=Bos taurus GN=GNB4 PE=2 SV=1 - [A5PKD6_BOVIN]	136.76	0.1588	1	1	4	17	340	37.5	6	0.63
E1BMM4	Uncharacterized protein (Fragment) OS=Bos taurus GN=VPS26B PE=4 SV=2 - [E1BMM4_BOVIN]	31.81	0.0387	1	1	1	1	336	38.8	7.37	0.636
Q3MHL8	Small acidic protein OS=Bos taurus GN=SMAP PE=2 SV=1 - [SMAP_BOVIN]	55.87	0.1271	1	1	1	1	181	20.1	4.77	0.641
F1MXY9	Serine/arginine-rich-splicing factor 6 OS=Bos taurus GN=SRSF6 PE=4 SV=2 - [F1MXY9_BOVIN]	0	0.0348	3	1	1	1	345	39.7	11.47	0.643
Q3MHE4	DNA mismatch repair protein Msh2 OS=Bos taurus GN=MSH2 PE=2 SV=1 - [MSH2_BOVIN]	62.05	0.0182	1	1	1	1	934	104.9	5.78	0.645
P80513	Mesencephalic astrocyte-derived neurotrophic factor OS=Bos taurus GN=MANF PE=1 SV=2 - [MANF_BOVIN]	55.38	0.0559	1	1	1	3	179	20.3	8.54	0.646
F1N2D3	Uncharacterized protein (Fragment) OS=Bos taurus GN=TJP1 PE=2 SV=2 - [F1N2D3_BOVIN]	34.7	0.0117	2	2	2	2	1712	190.3	6.7	0.648
E1BF45	Uncharacterized protein OS=Bos taurus GN=CDHR2 PE=4 SV=2 - [E1BF45_BOVIN]	39.69	0.0149	1	1	1	1	1279	138.8	4.5	0.656
A8SMA7	SMEK1 protein (Fragment) OS=Bos taurus GN=SMEK1 PE=2 SV=1 - [A8SMA7_BOVIN]	0	0.0286	3	1	1	1	594	68.8	6.89	0.66
A2VE03	E3 ubiquitin-protein ligase OS=Bos taurus GN=ITCH PE=2 SV=1 - [A2VE03_BOVIN]	45.58	0.0162	3	1	1	1	862	98.6	6.23	0.67
Q1JQC5	Regulator of microtubule dynamics protein 3 OS=Bos taurus GN=RMDN3 PE=2 SV=1 - [RMD3_BOVIN]	36.17	0.0552	1	2	2	2	471	51.9	5.07	0.671
E1BLT5	Uncharacterized protein OS=Bos taurus GN=ABCB4 PE=2 SV=2 - [E1BLT5_BOVIN]	95.63	0.0173	2	1	1	2	1275	140.3	8.53	0.68
A6H7A2	Adenosine deaminase OS=Bos taurus GN=ADA PE=2 SV=1 - [A6H7A2_BOVIN]	0	0.1129	2	3	3	5	363	40.9	5.41	0.687
F1MII0	Uncharacterized protein OS=Bos taurus GN=GTF2A1 PE=4 SV=2 - [F1MII0_BOVIN]	0	0.0185	3	1	1	1	378	41.9	4.68	0.691
A6QPT7	Endoplasmic reticulum aminopeptidase 2 OS=Bos taurus GN=ERAP2 PE=2 SV=1 - [ERAP2_BOVIN]	46.86	0.0157	1	1	1	3	954	109.6	6.71	0.692
F1MN84	Aminopeptidase N OS=Bos taurus GN=ANPEP PE=2 SV=2 - [F1MN84_BOVIN]	378.81	0.0694	5	5	5	27	965	109.3	5.36	0.695
F1MG06	Uncharacterized protein OS=Bos taurus GN=RPTOR PE=4 SV=2 - [F1MG06_BOVIN]	35.36	0.0142	1	1	1	1	1335	149.4	6.93	0.698
A6QQS1	EIF2A protein OS=Bos taurus GN=EIF2A PE=2 SV=1 - [A6QQS1_BOVIN]	73.9	0.0376	2	2	2	2	585	65.2	9	0.7
F1N4C7	Uncharacterized protein (Fragment) OS=Bos taurus GN=LOC100337091 PE=4 SV=2 - [F1N4C7_BOVIN]	32.42	0.0117	1	1	1	1	1201	140.2	6.77	0.701
C7FFR6	Dolichol-phosphate mannosyltransferase OS=Bos taurus GN=DPM1 PE=2 SV=1 - [C7FFR6_BOVIN]	65.13	0.0346	2	1	1	2	260	29.6	9.61	0.703
F1MNF8	Uncharacterized protein OS=Bos taurus GN=LOC100141266 PE=2 SV=1 - [F1MNF8_BOVIN]	4671.92	0.5078	7	1	16	344	449	49.9	5.06	0.703
A4IFB8	IPO4 protein OS=Bos taurus GN=IPO4 PE=2 SV=1 - [A4IFB8_BOVIN]	45.41	0.037	1	3	3	4	1081	118.2	5.06	0.704
Q9TS76	PA700 subunit P58=ATP-dependent 20 S proteasome activator (Fragments) OS=Bos taurus PE=1 SV=1 - [Q9TS76_BOVIN]	47.5	0.5169	1	1	3	3	89	9.9	4.28	0.705
E1BIN5	Uncharacterized protein OS=Bos taurus GN=CUL3 PE=3 SV=2 - [E1BIN5_BOVIN]	38.49	0.0417	1	2	2	2	768	88.9	8.48	0.706
E1BDN8	Uncharacterized protein OS=Bos taurus PE=4 SV=2 - [E1BDN8_BOVIN]	25.23	0.025	1	1	1	1	519	60.4	10.05	0.713
Q2T9S0	Tubulin beta-3 chain OS=Bos taurus GN=TUBB3 PE=2 SV=1 - [TBB3_BOVIN]	2408.58	0.4044	2	2	14	257	450	50.4	4.93	0.716
Q1RMW4	Adaptor protein, phosphotyrosine interaction, PH domain and leucine zipper containing 2 OS=Bos taurus GN=APPL2 PE=2 SV=1 - [Q1RMW4_BOVIN]	26.72	0.0211	1	1	1	1	662	73.9	5	0.721
Q0IIG0	Nucleolar and coiled-body phosphoprotein 1 OS=Bos taurus GN=NOLC1 PE=2 SV=1 - [Q0IIG0_BOVIN]	34.33	0.0215	1	1	1	1	698	73.3	9.41	0.722
Q0VC75	Tumor protein p53 inducible protein 3 OS=Bos taurus GN=TP53I3 PE=2 SV=1 - [Q0VC75_BOVIN]	43.48	0.0211	1	1	1	1	332	35.1	6.64	0.728
A6H7F6	Golgi phosphoprotein 3-like OS=Bos taurus GN=GOLPH3L PE=2 SV=1 - [GLP3L_BOVIN]	37.17	0.0456	2	1	1	1	285	32.8	6.21	0.732
Q2NKU1	Deoxyuridine triphosphatase OS=Bos taurus GN=DUT PE=2 SV=1 - [Q2NKU1_BOVIN]	58.73	0.1568	1	2	2	2	185	20	8.98	0.733
A6QQZ7	MAGUK p55 subfamily member 7 OS=Bos taurus GN=MPP7 PE=2 SV=1 - [MPP7_BOVIN]	32.19	0.0278	1	1	1	1	576	65.5	7.11	0.733
C1JZ67	Importin subunit alpha OS=Bos taurus GN=KPNA4 PE=2 SV=1 - [C1JZ67_BOVIN]	97.24	0.0595	1	1	2	3	521	57.9	4.96	0.734
F1N5M2	Vitamin D-binding protein OS=Bos taurus GN=GC PE=4 SV=2 - [F1N5M2_BOVIN]	85.81	0.0717	3	3	3	5	474	53.3	5.6	0.735
E1BCT9	Uncharacterized protein OS=Bos taurus GN=RBM27 PE=4 SV=2 - [E1BCT9_BOVIN]	0	0.0161	1	1	1	1	1058	118.4	9.19	0.735
F1MZ35	DNA-directed RNA polymerase subunit OS=Bos taurus GN=POLR2I PE=3 SV=2 - [F1MZ35_BOVIN]	20.63	0.184	2	1	1	2	125	14.5	5.14	0.736
A7MB77	RBM17 protein OS=Bos taurus GN=RBM17 PE=2 SV=1 - [A7MB77_BOVIN]	92.36	0.0499	1	2	2	4	401	44.9	5.97	0.741
Q2KJ81	AP-1 complex subunit mu-1 OS=Bos taurus GN=AP1M1 PE=1 SV=3 - [AP1M1_BOVIN]	0	0.0875	1	2	3	3	423	48.6	7.3	0.742
A6Q0N6	Intelectin-1 OS=Bos taurus GN=ITLN1 PE=2 SV=1 - [A6Q0N6_BOVIN]	281.15	0.0683	6	2	2	13	322	35.5	7.36	0.745
F1N719	Serine/threonine-protein phosphatase OS=Bos taurus GN=PPP5C PE=2 SV=1 - [F1N719_BOVIN]	47.27	0.0541	3	2	2	3	499	56.8	6.38	0.746
A2VDL6	Sodium/potassium-transporting ATPase subunit alpha-2 OS=Bos taurus GN=ATP1A2 PE=2 SV=1 - [AT1A2_BOVIN]	883.54	0.1549	4	1	10	56	1020	112.1	5.66	0.749
Q32KV9	Phosphatidic acid phosphatase type 2A OS=Bos taurus GN=PPAP2A PE=2 SV=1 - [Q32KV9_BOVIN]	27.35	0.0702	1	1	1	3	285	32.2	8.7	0.753
E1BF69	Uncharacterized protein OS=Bos taurus GN=IFI44L PE=4 SV=2 - [E1BF69_BOVIN]	34.8	0.0249	1	1	1	2	441	49.9	7.4	0.754
Q2KJH0	Tropomodulin 3 (Ubiquitous) OS=Bos taurus GN=TMOD3 PE=2 SV=1 - [Q2KJH0_BOVIN]	0	0.0619	1	1	1	1	339	38.2	5.01	0.755
A6H7F8	DNA replication licensing factor MCM5 OS=Bos taurus GN=MCM5 PE=2 SV=1 - [A6H7F8_BOVIN]	39.03	0.0777	2	3	3	3	734	82.1	8.21	0.757
A6QQ21	COP9 signalosome complex subunit 6 OS=Bos taurus GN=COPS6 PE=2 SV=1 - [CSN6_BOVIN]	40.85	0.0401	2	1	1	1	324	35.9	5.73	0.757
Q9BGI0	4-aminobutyrate aminotransferase, mitochondrial OS=Bos taurus GN=ABAT PE=2 SV=1 - [GABT_BOVIN]	144.13	0.092	1	1	3	11	500	56.7	8.13	0.757
F1MG90	Uncharacterized protein OS=Bos taurus GN=WDFY4 PE=2 SV=2 - [F1MG90_BOVIN]	0	0.0044	1	1	1	1	3193	353.9	6.4	0.758
G3X6I0	Uncharacterized protein (Fragment) OS=Bos taurus PE=4 SV=1 - [G3X6I0_BOVIN]	19.87	0.0089	1	2	2	2	1917	202.9	4.93	0.761
A6QQ20	TGOLN2 protein (Fragment) OS=Bos taurus GN=TGOLN2 PE=2 SV=1 - [A6QQ20_BOVIN]	38.92	0.029	1	1	1	2	310	33.4	7.2	0.766
F1MY84	Uncharacterized protein OS=Bos taurus GN=CSPG4 PE=4 SV=2 - [F1MY84_BOVIN]	0	0.0065	1	1	1	1	2319	250.4	5.4	0.769
B0JYM3	Nicotinate phosphoribosyltransferase domain containing 1 OS=Bos taurus GN=NAPRT1 PE=2 SV=1 - [B0JYM3_BOVIN]	0	0.0976	3	4	4	6	533	57.4	7.12	0.77
Q2NL24	Proteasome assembly chaperone 2 OS=Bos taurus GN=PSMG2 PE=2 SV=1 - [PSMG2_BOVIN]	20.98	0.0455	1	1	1	1	264	29.2	5.9	0.772
Q3SYU8	Tumor protein D52-like 2 OS=Bos taurus GN=TPD52L2 PE=2 SV=1 - [Q3SYU8_BOVIN]	23.14	0.0753	2	1	1	2	186	19.9	5.96	0.773
Q3T100	Microsomal glutathione S-transferase 3 OS=Bos taurus GN=MGST3 PE=2 SV=1 - [MGST3_BOVIN]	328.47	0.0855	1	1	1	9	152	16.9	9.54	0.773
K7QE75	MHC class I antigen OS=Bos taurus GN=BoLA PE=2 SV=1 - [K7QE75_BOVIN]	134.62	0.1889	154	3	5	20	360	40.5	6.04	0.774
F1MYV9	Uncharacterized protein OS=Bos taurus GN=OXSR1 PE=4 SV=1 - [F1MYV9_BOVIN]	84.41	0.0759	1	3	3	6	527	57.9	6.29	0.775
Q9MZ13	Voltage-dependent anion-selective channel protein 3 OS=Bos taurus GN=VDAC3 PE=2 SV=1 - [VDAC3_BOVIN]	348.24	0.1413	3	3	4	38	283	30.7	8.78	0.775
Q3SYW1	AP-1 complex subunit mu-2 OS=Bos taurus GN=AP1M2 PE=1 SV=3 - [AP1M2_BOVIN]	29.73	0.1206	1	3	4	4	423	48.1	7.99	0.776
Q0III6	DnaJ homolog subfamily B member 6 OS=Bos taurus GN=DNAJB6 PE=2 SV=1 - [DNJB6_BOVIN]	0	0.0537	3	1	1	2	242	26.9	7.61	0.777
Q32LK2	Cysteine-rich and transmembrane domain-containing protein 1 OS=Bos taurus GN=CYSTM1 PE=3 SV=1 - [CYTM1_BOVIN]	40.32	0.0971	1	1	1	2	103	11.1	4.44	0.777
Q2KIS7	Tetranectin OS=Bos taurus GN=CLEC3B PE=2 SV=1 - [TETN_BOVIN]	50.41	0.0693	1	1	1	1	202	22.1	5.64	0.778
A8E4P2	FARSB protein OS=Bos taurus GN=FARSB PE=2 SV=1 - [A8E4P2_BOVIN]	0	0.0374	1	2	2	3	589	66.3	7.42	0.778
Q08DD6	Interferon regulatory factor 6 OS=Bos taurus GN=IRF6 PE=2 SV=1 - [IRF6_BOVIN]	68.33	0.0728	2	2	2	2	467	53.1	5.33	0.778
Q32LP0	Fermitin family homolog 3 OS=Bos taurus GN=FERMT3 PE=2 SV=1 - [URP2_BOVIN]	0	0.0421	2	2	2	2	665	75.7	6.64	0.781
A7MBI8	NUDT9 protein OS=Bos taurus GN=NUDT9 PE=2 SV=1 - [A7MBI8_BOVIN]	43.65	0.0258	1	1	1	2	349	38.6	8.46	0.784
E1BNA9	Uncharacterized protein OS=Bos taurus GN=ZZEF1 PE=2 SV=2 - [E1BNA9_BOVIN]	27.29	0.0078	1	1	1	1	2962	330.9	5.88	0.784
F1MIL9	Uncharacterized protein OS=Bos taurus GN=GNE PE=4 SV=2 - [F1MIL9_BOVIN]	57.74	0.0208	1	1	1	1	771	85.2	6.61	0.784
Q32L93	GMP reductase 2 OS=Bos taurus GN=GMPR2 PE=2 SV=1 - [GMPR2_BOVIN]	36.9	0.1379	2	1	3	4	348	38	7.46	0.785
F1MYG0	Ornithine aminotransferase, mitochondrial OS=Bos taurus GN=OAT PE=3 SV=1 - [F1MYG0_BOVIN]	1137.04	0.3576	2	9	9	79	439	48.1	6.7	0.786
P00366	Glutamate dehydrogenase 1, mitochondrial OS=Bos taurus GN=GLUD1 PE=1 SV=2 - [DHE3_BOVIN]	140.82	0.3584	1	1	16	41	558	61.5	7.59	0.787
A6H757	ACP6 protein OS=Bos taurus GN=ACP6 PE=2 SV=1 - [A6H757_BOVIN]	25.66	0.0466	1	1	1	1	429	48.9	7.08	0.788
A6QLR2	LARS protein OS=Bos taurus GN=LARS PE=2 SV=1 - [A6QLR2_BOVIN]	101.95	0.0332	1	3	3	3	1176	134.7	6.84	0.789
G3MY87	Uncharacterized protein OS=Bos taurus GN=MGAM PE=4 SV=1 - [G3MY87_BOVIN]	58.12	0.0355	1	5	6	12	1832	207.1	5.58	0.789
A1A4I5	THOC6 protein OS=Bos taurus GN=THOC6 PE=2 SV=1 - [A1A4I5_BOVIN]	21.87	0.0264	2	1	1	1	341	37.6	7.21	0.791
F1MCB5	Uncharacterized protein OS=Bos taurus GN=SLC4A7 PE=2 SV=2 - [F1MCB5_BOVIN]	0	0.0256	3	1	1	1	429	48.6	6.01	0.791
E1BB38	Uncharacterized protein OS=Bos taurus GN=SRP72 PE=4 SV=1 - [E1BB38_BOVIN]	29.99	0.0596	1	2	2	2	671	74.7	9.26	0.791
Q0P5C2	Bifunctional methylenetetrahydrofolate dehydrogenase/cyclohydrolase, mitochondrial OS=Bos taurus GN=MTHFD2 PE=2 SV=1 - [MTDC_BOVIN]	0	0.0343	1	1	1	1	350	37.7	8.5	0.792
Q2KJC1	Cell division cycle 5-like protein OS=Bos taurus GN=CDC5L PE=2 SV=1 - [CDC5L_BOVIN]	33.19	0.0461	1	2	2	2	802	92.2	8.18	0.793
E1BKY9	Uncharacterized protein OS=Bos taurus GN=CPOX PE=4 SV=1 - [E1BKY9_BOVIN]	61	0.1269	1	4	4	5	449	50.3	8.35	0.793
Q6PVY1	Caspase-3 (Fragment) OS=Bos taurus PE=2 SV=1 - [Q6PVY1_BOVIN]	64.39	0.1105	5	1	2	5	172	19.3	6.32	0.796
B5UBG3	GTP-binding protein OS=Bubalus bubalis GN=Mx1 PE=2 SV=1 - [B5UBG3_BUBBU]	411.57	0.1358	2	2	7	23	648	74.8	6.14	0.797
Q5E9Q4	Adaptin ear-binding coat-associated protein 2 OS=Bos taurus GN=NECAP2 PE=2 SV=1 - [NECP2_BOVIN]	62.1	0.1579	1	2	2	2	266	28.5	8.38	0.797
A5PKL2	RRAS2 protein OS=Bos taurus GN=RRAS2 PE=2 SV=1 - [A5PKL2_BOVIN]	121.91	0.1912	1	1	3	7	204	23.4	6.01	0.798
A6QR21	Mitochondrial carrier homolog 2 OS=Bos taurus GN=MTCH2 PE=2 SV=1 - [A6QR21_BOVIN]	31.72	0.1254	2	3	3	4	303	33.2	8.05	0.798
E1BDK7	Uncharacterized protein OS=Bos taurus GN=ELAC2 PE=4 SV=2 - [E1BDK7_BOVIN]	32.01	0.0245	1	1	1	1	777	85.9	7.71	0.798
G0LQS1	Putative membrane protein OS=Staphylococcus aureus subsp. aureus LGA251 GN=SARLGA251_24150 PE=4 SV=1 - [G0LQS1_STAAU]	0	0.0141	2	1	1	3	993	108.7	9.31	0.799
A5D7Q2	Putative uncharacterized protein OS=Bos taurus PE=2 SV=1 - [A5D7Q2_BOVIN]	0	0.0431	1	1	1	1	487	51.6	6.62	0.799
Q29RS9	Replication factor C (Activator 1) 4, 37kDa OS=Bos taurus GN=RFC4 PE=2 SV=1 - [Q29RS9_BOVIN]	0	0.0564	1	1	1	1	337	37.1	8.07	0.799
G3MY14	Ribose-phosphate pyrophosphokinase (Fragment) OS=Bos taurus GN=PRPS2 PE=3 SV=1 - [G3MY14_BOVIN]	186.61	0.1157	1	1	2	7	216	23.5	6.73	0.802
Q2KJ19	Down-regulator of transcription 1, TBP-binding (Negative cofactor 2) OS=Bos taurus GN=DR1 PE=2 SV=1 - [Q2KJ19_BOVIN]	38.8	0.1364	1	1	1	1	176	19.4	4.75	0.804
A6QQR9	Alkaline phosphatase OS=Bos taurus GN=LOC100125266 PE=2 SV=1 - [A6QQR9_BOVIN]	60.14	0.0375	8	2	2	4	533	57	5.87	0.804
F6RP72	Uncharacterized protein (Fragment) OS=Bos taurus PE=3 SV=1 - [F6RP72_BOVIN]	3461.01	0.5278	7	1	16	331	449	49.8	5.1	0.806
A2VDZ0	Protein phosphatase 2, regulatory subunit B', alpha isoform OS=Bos taurus GN=PPP2R5A PE=2 SV=1 - [A2VDZ0_BOVIN]	0	0.0286	1	1	1	1	489	56.5	6.7	0.809
G3N2C3	Uncharacterized protein OS=Bos taurus GN=CLCA3 PE=4 SV=1 - [G3N2C3_BOVIN]	0	0.0297	9	1	1	11	337	38.5	8.51	0.812
O62830	Protein phosphatase 1B OS=Bos taurus GN=PPM1B PE=2 SV=2 - [PPM1B_BOVIN]	0	0.0372	1	1	1	1	484	53.4	5.08	0.813
P82669	28S ribosomal protein S25, mitochondrial OS=Bos taurus GN=MRPS25 PE=1 SV=2 - [RT25_BOVIN]	40.82	0.0694	1	1	1	1	173	20	9.07	0.815
A6QLP2	Adenosylhomocysteinase OS=Bos taurus GN=AHCYL2 PE=2 SV=1 - [A6QLP2_BOVIN]	84.78	0.1031	2	1	6	9	611	66.7	7.36	0.815
Q3MHR0	Acyl-protein thioesterase 1 OS=Bos taurus GN=LYPLA1 PE=2 SV=1 - [LYPA1_BOVIN]	78.65	0.1739	1	2	2	3	230	24.6	6.77	0.817
E1BH11	Uncharacterized protein OS=Bos taurus GN=SH3BP1 PE=4 SV=2 - [E1BH11_BOVIN]	69.18	0.0371	2	1	1	1	485	54.4	6.64	0.818
Q0VCI3	Carboxylesterase 1 (Monocyte/macrophage serine esterase 1) OS=Bos taurus GN=CES1 PE=2 SV=1 - [Q0VCI3_BOVIN]	29.92	0.0179	3	1	1	2	558	61.5	6.25	0.819
Q5E9A4	mRNA export factor OS=Bos taurus GN=RAE1 PE=2 SV=1 - [RAE1L_BOVIN]	18.41	0.0761	1	2	2	3	368	40.9	7.83	0.819
Q3SYS6	Calcineurin B homologous protein 1 OS=Bos taurus GN=CHP1 PE=2 SV=1 - [CHP1_BOVIN]	34.48	0.1026	1	1	1	1	195	22.4	5.1	0.821
Q17QZ9	Interferon-induced protein with tetratricopeptide repeats 5 OS=Bos taurus GN=IFIT5 PE=2 SV=1 - [Q17QZ9_BOVIN]	40.5	0.0228	1	1	1	1	482	55.6	8.07	0.822
P13753	BOLA class I histocompatibility antigen, alpha chain BL3-7 OS=Bos taurus PE=2 SV=1 - [HA1B_BOVIN]	322.26	0.1346	258	1	4	29	364	41.5	5.95	0.822
A6QLD6	MYO1B protein OS=Bos taurus GN=MYO1B PE=2 SV=1 - [A6QLD6_BOVIN]	95.6	0.0475	2	1	5	15	1136	131.7	9.31	0.825
A7MBA2	PSMD1 protein OS=Bos taurus GN=PSMD1 PE=2 SV=1 - [A7MBA2_BOVIN]	219.6	0.1889	3	12	12	18	953	105.8	5.39	0.826
F1N7K8	Methylmalonate-semialdehyde dehydrogenase [acylating], mitochondrial OS=Bos taurus GN=ALDH6A1 PE=3 SV=1 - [F1N7K8_BOVIN]	143.32	0.2272	2	8	8	13	537	58	8.07	0.827
Q3ZBV8	Threonine--tRNA ligase, cytoplasmic OS=Bos taurus GN=TARS PE=2 SV=1 - [SYTC_BOVIN]	42.36	0.1369	2	9	9	12	723	83.4	6.77	0.828
G1K208	Acyl-CoA synthetase family member 2, mitochondrial OS=Bos taurus GN=ACSF2 PE=4 SV=2 - [G1K208_BOVIN]	28.84	0.0277	2	2	2	3	614	68	7.77	0.83
A5D9C1	Monoamine oxidase A OS=Bos taurus GN=MAOA PE=2 SV=1 - [A5D9C1_BOVIN]	36.23	0.0721	2	1	3	6	527	59.7	8.02	0.83
P13214	Annexin A4 OS=Bos taurus GN=ANXA4 PE=1 SV=2 - [ANXA4_BOVIN]	296.06	0.4953	3	12	13	36	319	35.9	5.72	0.831
A7E3V8	Signal recognition particle 68kDa (Fragment) OS=Bos taurus GN=SRP68 PE=2 SV=1 - [A7E3V8_BOVIN]	28.22	0.0356	2	1	1	3	618	69.9	8.47	0.831
Q3MHF7	S-methyl-5'-thioadenosine phosphorylase OS=Bos taurus GN=MTAP PE=1 SV=1 - [MTAP_BOVIN]	54.16	0.1343	2	3	3	3	283	31.2	7.43	0.831
E1BCE2	Uncharacterized protein OS=Bos taurus GN=MGC152010 PE=3 SV=2 - [E1BCE2_BOVIN]	0	0.0435	4	1	2	7	529	60.9	8.25	0.831
A5PK26	Arf-GAP with coiled-coil, ANK repeat and PH domain-containing protein 1 OS=Bos taurus GN=ACAP1 PE=2 SV=1 - [ACAP1_BOVIN]	0	0.0215	2	1	1	1	745	82.1	7.44	0.831
P79143	Aminopeptidase N (Fragment) OS=Canis familiaris GN=ANPEP PE=1 SV=1 - [AMPN_CANFA]	23.23	0.0419	1	1	1	2	191	22	5.31	0.832
Q8HXG6	NADH dehydrogenase [ubiquinone] 1 alpha subcomplex subunit 11 OS=Bos taurus GN=NDUFA11 PE=1 SV=3 - [NDUAB_BOVIN]	0	0.0993	1	1	1	1	141	14.7	8.72	0.832
F1N026	Uncharacterized protein OS=Bos taurus GN=LOC100296890 PE=4 SV=1 - [F1N026_BOVIN]	35.94	0.0376	2	1	1	1	266	30.4	5.22	0.833
E1BEN4	Uncharacterized protein OS=Bos taurus GN=GMPPA PE=4 SV=1 - [E1BEN4_BOVIN]	37.7	0.0762	1	3	3	4	420	46.2	6.87	0.833
Q02337	D-beta-hydroxybutyrate dehydrogenase, mitochondrial OS=Bos taurus GN=BDH1 PE=1 SV=2 - [BDH_BOVIN]	32.36	0.061	1	2	2	3	344	38.4	8.69	0.833
A5D9D8	Cytochrome P450, subfamily IIIA, polypeptide 4 OS=Bos taurus GN=CYP3A4 PE=2 SV=1 - [A5D9D8_BOVIN]	0	0.0219	3	1	1	2	503	57.1	9.09	0.833
A2I7M9	Serpin A3-2 OS=Bos taurus GN=SERPINA3-2 PE=3 SV=1 - [SPA32_BOVIN]	84.56	0.0535	7	1	2	8	411	46.2	5.99	1.2
G3MZI7	Uncharacterized protein (Fragment) OS=Bos taurus GN=Bt.112252 PE=4 SV=1 - [G3MZI7_BOVIN]	76.85	0.0183	4	3	3	7	2021	199.3	5.26	1.2
Q0VCP3	Olfactomedin-like protein 3 OS=Bos taurus GN=OLFML3 PE=2 SV=1 - [OLFL3_BOVIN]	42.01	0.0591	1	2	2	4	406	45.9	6.65	1.202
Q58DW6	Ras-related protein Rab-25 OS=Bos taurus GN=RAB25 PE=2 SV=1 - [RAB25_BOVIN]	0	0.061	1	1	1	1	213	23.5	6.35	1.202
Q5KR47	Tropomyosin alpha-3 chain OS=Bos taurus GN=TPM3 PE=2 SV=1 - [TPM3_BOVIN]	283.76	0.2148	2	2	7	30	284	32.8	4.72	1.204
A5PK61	Histone H3.3C OS=Bos taurus GN=H3F3C PE=2 SV=1 - [H3C_BOVIN]	50.14	0.1691	9	3	3	8	136	15.4	11.49	1.205
P21793	Decorin OS=Bos taurus GN=DCN PE=1 SV=2 - [PGS2_BOVIN]	329.87	0.2306	2	7	7	47	360	39.9	8.51	1.205
F1MYX9	Uncharacterized protein OS=Bos taurus GN=LAMA4 PE=4 SV=2 - [F1MYX9_BOVIN]	67.4	0.091	2	12	12	27	1824	202.6	6.29	1.205
E1BDZ2	Uncharacterized protein OS=Bos taurus GN=NEK7 PE=4 SV=1 - [E1BDZ2_BOVIN]	0	0.033	1	1	1	1	303	34.6	8.25	1.206
P51176	Protein-glutamine gamma-glutamyltransferase 2 OS=Bos taurus GN=TGM2 PE=1 SV=1 - [TGM2_BOVIN]	131.45	0.1194	2	6	6	14	687	77.1	5.26	1.207
A4IFK3	LMOD1 protein OS=Bos taurus GN=LMOD1 PE=2 SV=1 - [A4IFK3_BOVIN]	25.23	0.0294	1	2	2	3	578	63.5	9.36	1.208
F1MX61	Uncharacterized protein OS=Bos taurus GN=SF3B1 PE=4 SV=2 - [F1MX61_BOVIN]	102.41	0.0683	2	5	5	5	1304	145.8	7.09	1.208
P79132	Caveolin-1 OS=Bos taurus GN=CAV1 PE=2 SV=1 - [CAV1_BOVIN]	57.78	0.3034	2	4	4	12	178	20.6	6.02	1.208
Q17QL7	KRT15 protein OS=Bos taurus GN=KRT15 PE=2 SV=2 - [Q17QL7_BOVIN]	716.22	0.1104	16	1	5	67	453	49	4.88	1.208
G5E6E7	Uncharacterized protein OS=Bos taurus GN=LOC100852331 PE=4 SV=1 - [G5E6E7_BOVIN]	22.98	0.0921	2	1	1	1	76	8.5	8.88	1.208
P12110	Collagen alpha-2(VI) chain OS=Homo sapiens GN=COL6A2 PE=1 SV=4 - [CO6A2_HUMAN]	572.12	0.106	1	2	10	69	1019	108.5	6.21	1.209
F1MHR4	Uncharacterized protein OS=Bos taurus GN=PIP4K2A PE=4 SV=2 - [F1MHR4_BOVIN]	29.87	0.0247	1	1	1	1	405	46.1	6.99	1.209
D3K0R5	Plasma membrane Ca2+-ATPase isoform 4za OS=Bos taurus GN=PMCA4 PE=2 SV=1 - [D3K0R5_BOVIN]	105.04	0.0828	6	1	7	9	1159	127.8	6.87	1.21
Q5E9D0	Eukaryotic translation initiation factor 2 subunit 2 OS=Bos taurus GN=EIF2S2 PE=2 SV=1 - [IF2B_BOVIN]	0	0.0931	1	2	2	2	333	38.3	5.8	1.213
A7E392	TCERG1 protein (Fragment) OS=Bos taurus GN=TCERG1 PE=2 SV=1 - [A7E392_BOVIN]	0	0.0163	1	1	1	1	613	66.6	5.63	1.214
F1MCK2	Uncharacterized protein OS=Bos taurus GN=Bt.111206 PE=2 SV=2 - [F1MCK2_BOVIN]	1891.8	0.3206	1	47	49	251	5512	586.6	5.96	1.215
E1BDB0	Uncharacterized protein OS=Bos taurus GN=EPB41L2 PE=4 SV=1 - [E1BDB0_BOVIN]	56.45	0.0769	1	4	6	8	1001	111.8	5.26	1.215
Q29S11	Nuclear ubiquitous casein and cyclin-dependent kinase substrate 1 OS=Bos taurus GN=NUCKS1 PE=2 SV=1 - [NUCKS_BOVIN]	134.65	0.1152	1	2	2	8	243	27.2	5.08	1.215
O62654	Desmin OS=Bos taurus GN=DES PE=2 SV=3 - [DESM_BOVIN]	7688.66	0.6447	25	26	31	622	470	53.5	5.27	1.216
F1MD40	Uncharacterized protein OS=Bos taurus GN=COL6A6 PE=4 SV=2 - [F1MD40_BOVIN]	49.64	0.0115	1	1	1	1	2270	247	7.34	1.216
P30086	Phosphatidylethanolamine-binding protein 1 OS=Homo sapiens GN=PEBP1 PE=1 SV=3 - [PEBP1_HUMAN]	401.9	0.3262	2	1	5	54	187	21	7.53	1.217
F1MZU1	Uncharacterized protein (Fragment) OS=Bos taurus GN=LARP1 PE=4 SV=2 - [F1MZU1_BOVIN]	0	0.0252	1	2	2	3	951	108.7	8.94	1.22
E1BIS6	Uncharacterized protein OS=Bos taurus GN=SYNM PE=3 SV=2 - [E1BIS6_BOVIN]	128.35	0.0446	1	7	7	17	1547	170.7	4.93	1.22
A6QLN6	MYH11 protein OS=Bos taurus GN=MYH11 PE=2 SV=1 - [A6QLN6_BOVIN]	17837.6	0.4812	2	67	93	1355	1972	227.5	5.47	1.221
Q862R3	60S ribosomal protein L18a (Fragment) OS=Bos taurus PE=2 SV=1 - [Q862R3_BOVIN]	22.41	0.0506	2	1	1	1	158	18.4	10.33	1.221
G3MY19	Uncharacterized protein OS=Bos taurus GN=PDLIM5 PE=4 SV=1 - [G3MY19_BOVIN]	26.19	0.0147	1	1	1	1	544	58.8	8.41	1.221
F1MX70	Anoctamin (Fragment) OS=Bos taurus GN=ANO10 PE=3 SV=2 - [F1MX70_BOVIN]	52.48	0.0217	2	1	1	1	553	64	6.8	1.222
Q3ZBN5	Asporin OS=Bos taurus GN=ASPN PE=2 SV=1 - [ASPN_BOVIN]	22.81	0.1514	1	4	4	5	370	42.1	9.14	1.222
P23196	DNA-(apurinic or apyrimidinic site) lyase OS=Bos taurus GN=APEX1 PE=1 SV=2 - [APEX1_BOVIN]	0	0.0472	1	1	1	1	318	35.5	8.1	1.222
P19427	Dermatopontin OS=Bos taurus GN=DPT PE=1 SV=3 - [DERM_BOVIN]	94.14	0.1493	1	3	3	7	201	24	5	1.227
A4FV08	Glucosamine-6-phosphate isomerase 1 OS=Bos taurus GN=GNPDA1 PE=2 SV=1 - [GNPI1_BOVIN]	35.84	0.1384	3	4	4	4	289	32.6	6.92	1.227
F1MJW5	Uncharacterized protein OS=Bos taurus GN=PALLD PE=4 SV=2 - [F1MJW5_BOVIN]	120.68	0.0822	3	3	9	16	1156	125.1	6.83	1.228
P68509	14-3-3 protein eta OS=Bos taurus GN=YWHAH PE=1 SV=2 - [1433F_BOVIN]	437.48	0.3211	6	3	7	42	246	28.2	4.89	1.23
F1MYA8	Uncharacterized protein OS=Bos taurus GN=ATP13A1 PE=2 SV=1 - [F1MYA8_BOVIN]	16.42	0.0108	1	1	1	1	1199	132.5	8.21	1.23
E1BNV4	Uncharacterized protein OS=Bos taurus GN=SRPK1 PE=3 SV=2 - [E1BNV4_BOVIN]	21.54	0.0203	1	1	1	2	639	72.5	5.49	1.23
F1MY63	Thymidylate synthase OS=Bos taurus GN=TYMS PE=3 SV=1 - [F1MY63_BOVIN]	41.94	0.0311	2	1	1	1	354	39.8	6	1.233
P79134	Annexin A6 OS=Bos taurus GN=ANXA6 PE=1 SV=2 - [ANXA6_BOVIN]	562.82	0.2169	1	14	14	46	673	75.9	5.9	1.234
A5D7S6	PEF1 protein OS=Bos taurus GN=PEF1 PE=2 SV=1 - [A5D7S6_BOVIN]	0	0.0348	1	1	1	1	287	30.2	6.16	1.234
F1MAZ3	Microtubule-associated protein OS=Bos taurus GN=MAP4 PE=2 SV=2 - [F1MAZ3_BOVIN]	54.74	0.0644	8	1	5	8	1103	115	5.02	1.234
Q58DS7	Serum paraoxonase/arylesterase 2 OS=Bos taurus GN=PON2 PE=2 SV=1 - [PON2_BOVIN]	33.5	0.048	1	1	1	2	354	39.4	5.72	1.235
F1MVI3	Uncharacterized protein OS=Bos taurus GN=OLFML1 PE=2 SV=1 - [F1MVI3_BOVIN]	28.01	0.0411	5	1	1	1	219	25.2	8.31	1.236
Q4JH16	Myosin heavy chain isoform SMA (Fragment) OS=Bos taurus PE=2 SV=1 - [Q4JH16_BOVIN]	506.83	0.7308	1	1	4	42	52	5.6	8.5	1.237
A6QNJ7	PGM5 protein OS=Bos taurus GN=PGM5 PE=2 SV=1 - [A6QNJ7_BOVIN]	964.68	0.3386	2	15	15	74	567	62.1	7.18	1.238
G3MXD0	Uncharacterized protein (Fragment) OS=Bos taurus GN=IRF2BP2 PE=4 SV=1 - [G3MXD0_BOVIN]	26.4	0.0323	1	1	1	1	465	47.7	8.88	1.239
P00996	Pancreatic secretory trypsin inhibitor OS=Bos taurus GN=SPINK1 PE=1 SV=2 - [ISK1_BOVIN]	0	0.1013	1	1	1	1	79	8.5	7.61	1.239
Q3ZCD3	Tax1 (Human T-cell leukemia virus type I) binding protein 3 OS=Bos taurus GN=TAX1BP3 PE=2 SV=1 - [Q3ZCD3_BOVIN]	43.31	0.1371	1	1	1	1	124	13.7	8.48	1.24
A4IFH7	MAP2K3 protein OS=Bos taurus GN=MAP2K3 PE=2 SV=1 - [A4IFH7_BOVIN]	39.45	0.049	1	1	1	1	347	39.1	7.43	1.242
A2I7N0	Serpin A3-4 OS=Bos taurus GN=SERPINA3-4 PE=3 SV=1 - [SPA34_BOVIN]	151.25	0.0535	10	1	2	26	411	46.3	6.32	1.243
Q862N7	Similar to basic transcription factor 3a (BTF3) (Fragment) OS=Bos taurus PE=2 SV=1 - [Q862N7_BOVIN]	0	0.2	3	2	2	3	150	16.4	9.36	1.244
G3X6L0	Acyl carrier protein, mitochondrial OS=Bos taurus GN=NDUFAB1 PE=3 SV=1 - [G3X6L0_BOVIN]	43.29	0.0897	2	1	1	2	156	17.4	5.07	1.245
Q5BIP4	Target of myb1 OS=Bos taurus GN=TOM1 PE=2 SV=1 - [Q5BIP4_BOVIN]	105.67	0.0915	1	3	3	7	492	54.2	4.82	1.245
A6QQ70	Microtubule-associated protein 1S OS=Bos taurus GN=MAP1S PE=2 SV=1 - [MAP1S_BOVIN]	34.25	0.0094	2	1	1	1	1066	112.4	6.62	1.245
J9QDU2	Periostin variant 6 OS=Bos taurus PE=2 SV=1 - [J9QDU2_BOVIN]	536.78	0.217	7	1	13	57	751	83.6	7.93	1.249
P21809	Biglycan OS=Bos taurus GN=BGN PE=1 SV=3 - [PGS1_BOVIN]	143.49	0.1436	1	4	4	14	369	41.6	7.28	1.249
E1BPI7	Uncharacterized protein OS=Bos taurus GN=MON2 PE=4 SV=2 - [E1BPI7_BOVIN]	53.17	0.0134	1	2	2	2	1716	190	6.18	1.25
G3N336	Uncharacterized protein OS=Bos taurus GN=PHLDB1 PE=4 SV=1 - [G3N336_BOVIN]	53.2	0.0182	2	1	1	1	1371	150	8.94	1.251
A6QLZ6	GLRX5 protein OS=Bos taurus GN=GLRX5 PE=2 SV=1 - [A6QLZ6_BOVIN]	43.69	0.0886	1	1	1	1	158	16.8	7.99	1.252
Q3MHZ4	Transforming growth factor beta-1-induced transcript 1 protein OS=Bos taurus GN=TGFB1I1 PE=2 SV=2 - [TGFI1_BOVIN]	71.83	0.0943	1	3	3	5	456	49.4	6.89	1.253
A4IFF4	Ribosomal protein S6 kinase OS=Bos taurus GN=RPS6KA1 PE=2 SV=1 - [A4IFF4_BOVIN]	41.11	0.0857	3	1	5	5	735	82.7	7.83	1.256
P15497	Apolipoprotein A-I OS=Bos taurus GN=APOA1 PE=1 SV=3 - [APOA1_BOVIN]	134.73	0.1547	1	2	3	12	265	30.3	5.97	1.258
F1MLG1	Uncharacterized protein OS=Bos taurus GN=LOC100138613 PE=4 SV=2 - [F1MLG1_BOVIN]	36.26	0.0923	1	2	2	2	271	29.7	9.41	1.258
Q56JX9	Fatty acid-binding protein, intestinal OS=Bos taurus GN=FABP2 PE=2 SV=3 - [FABPI_BOVIN]	46.02	0.1288	1	2	2	7	132	15	7.24	1.258
P60661	Myosin light polypeptide 6 OS=Bos taurus GN=MYL6 PE=2 SV=2 - [MYL6_BOVIN]	1403.35	0.5232	3	6	8	173	151	16.9	4.65	1.26
F1MLW0	Non-muscle caldesmon OS=Bos taurus GN=CALD1 PE=2 SV=2 - [F1MLW0_BOVIN]	412.38	0.1664	4	11	11	51	535	62	6.48	1.26
F1MMK9	Alpha-1-microglobulin OS=Bos taurus GN=AMBP PE=4 SV=2 - [F1MMK9_BOVIN]	38.79	0.054	2	1	1	1	352	39.3	7.78	1.263
Q05FF2	Signal transducer and activator of transcription 1 OS=Bos taurus GN=STAT1 PE=2 SV=1 - [Q05FF2_BOVIN]	603.4	0.2528	1	1	16	39	712	82.9	6.51	1.269
F1MS68	Survival of motor neuron-related-splicing factor 30 OS=Bos taurus GN=SMNDC1 PE=4 SV=1 - [F1MS68_BOVIN]	28.62	0.042	2	1	1	1	238	26.7	7.24	1.27
Q9TS87	Transgelin OS=Bos taurus GN=TAGLN PE=1 SV=4 - [TAGL_BOVIN]	1625.23	0.5771	1	12	12	201	201	22.6	8.84	1.271
Q3SZ11	Replication protein A3, 14kDa OS=Bos taurus GN=RPA3 PE=2 SV=1 - [Q3SZ11_BOVIN]	120.18	0.1901	1	1	1	3	121	13.5	4.91	1.272
G4PFU3	Myosin-14 OS=Brucella melitensis NI GN=BMNI_I1535 PE=4 SV=1 - [G4PFU3_BRUML]	24.72	0.033	2	1	1	3	303	34	9.16	1.273
A7MBG1	RBP2 protein OS=Bos taurus GN=RBP2 PE=2 SV=1 - [A7MBG1_BOVIN]	61.4	0.1269	2	2	2	5	134	15.7	6.04	1.274
F1N2K0	Uncharacterized protein (Fragment) OS=Bos taurus PE=4 SV=2 - [F1N2K0_BOVIN]	29.45	0.0207	2	1	1	1	581	65.1	5.3	1.275
Q862L7	Similar to elongation factor 1 alpha (Fragment) OS=Bos taurus PE=2 SV=1 - [Q862L7_BOVIN]	874.49	0.5618	3	1	8	118	178	19.3	6.58	1.276
A1XEB1	Myosin light chain (Fragment) OS=Bos taurus PE=2 SV=1 - [A1XEB1_BOVIN]	415.51	0.1724	1	2	4	32	87	9.8	4.56	1.276
F1N2Y4	Collagen alpha-1(III) chain (Fragment) OS=Bos taurus GN=COL3A1 PE=2 SV=2 - [F1N2Y4_BOVIN]	177.72	0.0277	4	2	2	40	1047	93.8	9.55	1.277
P02453	Collagen alpha-1(I) chain OS=Bos taurus GN=COL1A1 PE=1 SV=3 - [CO1A1_BOVIN]	1026.16	0.0684	1	9	9	119	1463	138.9	5.78	1.278
P02465	Collagen alpha-2(I) chain OS=Bos taurus GN=COL1A2 PE=1 SV=2 - [CO1A2_BOVIN]	973.74	0.0447	1	6	6	80	1364	129	9.14	1.279
F1MF76	Uncharacterized protein OS=Bos taurus GN=NOMO2 PE=2 SV=2 - [F1MF76_BOVIN]	0	0.0164	1	1	1	1	1222	134	5.87	1.28
P61602	Neurocalcin-delta OS=Bos taurus GN=NCALD PE=1 SV=2 - [NCALD_BOVIN]	38.68	0.0984	3	1	2	2	193	22.2	5.35	1.284
E1B9H1	Uncharacterized protein OS=Bos taurus GN=TINAGL1 PE=3 SV=1 - [E1B9H1_BOVIN]	58.54	0.064	1	2	2	4	469	52.9	7.23	1.288
A7MAZ5	Histone H1.3 OS=Bos taurus GN=HIST1H1D PE=1 SV=1 - [H13_BOVIN]	450.57	0.2986	4	1	7	32	221	22.1	10.96	1.291
P48616	Vimentin OS=Bos taurus GN=VIM PE=1 SV=3 - [VIME_BOVIN]	2451.37	0.5365	16	17	25	271	466	53.7	5.12	1.294
F1MBQ0	Uncharacterized protein (Fragment) OS=Bos taurus GN=DYNC1LI2 PE=4 SV=1 - [F1MBQ0_BOVIN]	48.52	0.0502	1	2	2	2	498	54.6	6.28	1.295
Q1JQA4	Tetraspanin-15 OS=Bos taurus GN=TSPAN15 PE=2 SV=1 - [TSN15_BOVIN]	27.35	0.0408	1	1	1	1	294	33.1	5.48	1.295
A4FUD3	116 kDa U5 small nuclear ribonucleoprotein component OS=Bos taurus GN=EFTUD2 PE=2 SV=1 - [U5S1_BOVIN]	67.03	0.071	2	4	5	9	972	109.3	5	1.296
F1MPP1	Uncharacterized protein (Fragment) OS=Bos taurus GN=LOC781001 PE=3 SV=2 - [F1MPP1_BOVIN]	43.51	0.0514	2	1	1	1	214	23.5	7.64	1.296
Q05443	Lumican OS=Bos taurus GN=LUM PE=1 SV=1 - [LUM_BOVIN]	324.16	0.2222	1	7	7	58	342	38.7	6.35	1.296
A2VE46	Chloride intracellular channel 2 OS=Bos taurus GN=CLIC2 PE=2 SV=1 - [A2VE46_BOVIN]	50.21	0.1093	1	1	3	3	247	28.3	6	1.296
Q3ZBK2	Redox-regulatory protein FAM213A OS=Bos taurus GN=FAM213A PE=2 SV=1 - [F213A_BOVIN]	0	0.0596	1	1	1	2	218	24.3	8.63	1.297
A4FUY6	TFCP2 protein OS=Bos taurus GN=TFCP2 PE=2 SV=1 - [A4FUY6_BOVIN]	38.12	0.032	1	1	1	1	500	57	5.8	1.297
Q2HJD0	FAS-associated factor 2 OS=Bos taurus GN=FAF2 PE=2 SV=1 - [FAF2_BOVIN]	0	0.0404	1	1	1	1	445	52.6	5.71	1.3
E1BEA2	Uncharacterized protein OS=Bos taurus GN=EDC3 PE=2 SV=2 - [E1BEA2_BOVIN]	0	0.0334	1	1	1	1	509	55.9	7.11	1.301
A7YWM8	NANP protein OS=Bos taurus GN=NANP PE=2 SV=1 - [A7YWM8_BOVIN]	23.9	0.0726	1	1	1	1	248	27.6	6.52	1.301
Q2HJ38	Calponin-1 OS=Bos taurus GN=CNN1 PE=2 SV=1 - [CNN1_BOVIN]	1187.02	0.6296	1	13	13	106	297	33.3	8.97	1.304
Q5W5U3	Hexokinase 1 OS=Bos taurus GN=HK1 PE=2 SV=1 - [Q5W5U3_BOVIN]	40.25	0.0273	2	1	2	3	917	102.1	6.71	1.306
Q3T0L7	60S ribosomal protein L28 OS=Bos taurus GN=RPL28 PE=2 SV=3 - [RL28_BOVIN]	33.84	0.0803	1	1	1	2	137	15.7	11.97	1.32
F1MSE4	Uncharacterized protein OS=Bos taurus GN=Bt.53642 PE=2 SV=2 - [F1MSE4_BOVIN]	0	0.0408	3	1	1	1	343	36.8	5.2	1.329
Q3YFG9	Classical MHC class I antigen (Fragment) OS=Bos taurus GN=BoLa PE=2 SV=1 - [Q3YFG9_BOVIN]	151.41	0.1136	35	1	3	11	352	39.8	6.38	1.345
E1B7K5	Uncharacterized protein OS=Bos taurus GN=CKAP5 PE=4 SV=2 - [E1B7K5_BOVIN]	43	0.0138	1	2	2	2	2032	225	7.85	1.346
G3X6L5	Uncharacterized protein (Fragment) OS=Bos taurus PE=3 SV=1 - [G3X6L5_BOVIN]	50.37	0.1844	1	1	3	6	179	20.6	7.21	1.348
F1MBP8	Uncharacterized protein OS=Bos taurus GN=COPS5 PE=4 SV=2 - [F1MBP8_BOVIN]	17.69	0.0689	1	2	2	2	334	37.5	6.54	1.349
Q148C4	Purkinje cell protein 4 OS=Bos taurus GN=PCP4 PE=3 SV=1 - [PCP4_BOVIN]	78.98	0.2581	1	1	1	5	62	6.8	6.71	1.349
A6QQQ3	Proline/arginine-rich end leucine-rich repeat protein OS=Bos taurus GN=PRELP PE=2 SV=1 - [A6QQQ3_BOVIN]	166.67	0.2152	3	7	7	35	381	43.7	9.52	1.351
I0X5S4	Uncharacterized protein OS=Treponema sp. JC4 GN=MSI_25940 PE=4 SV=1 - [I0X5S4_9SPIO]	29.59	0.0128	3	1	1	1	468	52.3	5.41	1.352
A4IFD1	PDCD4 protein OS=Bos taurus GN=PDCD4 PE=2 SV=1 - [A4IFD1_BOVIN]	0	0.032	1	1	1	1	469	51.8	5.16	1.356
Q4MZ42	Putative uncharacterized protein OS=Theileria parva GN=TP03_0649 PE=4 SV=1 - [Q4MZ42_THEPA]	0	0.0065	1	1	1	2	1228	141.7	6.74	1.357
Q2YDE7	Protein archease OS=Bos taurus GN=ZBTB8OS PE=2 SV=2 - [ARCH_BOVIN]	26.55	0.0599	1	1	1	2	167	19.4	4.56	1.357
F1MJU4	Uncharacterized protein (Fragment) OS=Bos taurus PE=3 SV=2 - [F1MJU4_BOVIN]	43.54	0.0103	1	1	1	2	1259	140.7	8.87	1.359
F1MZI3	Uncharacterized protein (Fragment) OS=Bos taurus GN=Bt.53910 PE=4 SV=2 - [F1MZI3_BOVIN]	43.55	0.0378	1	1	1	2	185	20.4	5.91	1.362
A4FV90	PCCA protein OS=Bos taurus GN=PCCA PE=2 SV=1 - [A4FV90_BOVIN]	62.6	0.0202	2	1	1	1	741	81.7	7.43	1.37
F1MNM7	Uncharacterized protein (Fragment) OS=Bos taurus GN=PLIN4 PE=4 SV=2 - [F1MNM7_BOVIN]	91.68	0.2143	1	3	3	5	1260	125.5	6.74	1.371
Q0VCF1	Sorbin and SH3 domain containing 1 OS=Bos taurus GN=SORBS1 PE=2 SV=1 - [Q0VCF1_BOVIN]	84.86	0.0816	1	3	3	6	429	46.4	8.07	1.379
P19404	NADH dehydrogenase [ubiquinone] flavoprotein 2, mitochondrial OS=Homo sapiens GN=NDUFV2 PE=1 SV=2 - [NDUV2_HUMAN]	261.44	0.2088	1	1	4	16	249	27.4	8.06	1.381
A4FV68	Serine/threonine-protein phosphatase 2A 56 kDa regulatory subunit epsilon isoform OS=Bos taurus GN=PPP2R5E PE=1 SV=1 - [2A5E_BOVIN]	52.99	0.03	1	1	1	1	467	54.7	6.95	1.383
A7Z027	SMARCA5 protein OS=Bos taurus GN=SMARCA5 PE=2 SV=1 - [A7Z027_BOVIN]	41.37	0.0295	4	3	3	3	1052	121.9	8.18	1.386
P80724	Brain acid soluble protein 1 OS=Bos taurus GN=BASP1 PE=1 SV=3 - [BASP1_BOVIN]	50.06	0.304	2	5	5	9	227	23	4.6	1.409
G3MWV5	Uncharacterized protein OS=Bos taurus GN=HIST1H1E PE=3 SV=1 - [G3MWV5_BOVIN]	450.57	0.3014	4	1	7	33	219	21.9	11.03	1.416
F1MXE4	26S proteasome non-ATPase regulatory subunit 6 OS=Bos taurus GN=PSMD6 PE=4 SV=1 - [F1MXE4_BOVIN]	34.81	0.0386	2	1	1	3	389	45.6	5.62	1.42
F6QTA8	Uncharacterized protein OS=Bos taurus GN=PARVA PE=4 SV=1 - [F6QTA8_BOVIN]	74.88	0.1182	4	3	3	5	347	39.2	5.77	1.421
A5D9E8	Corneal keratan sulfate proteoglycan 25 core protein OS=Bos taurus GN=OGN PE=2 SV=1 - [A5D9E8_BOVIN]	429.9	0.194	5	7	7	37	299	34.2	5.62	1.422
Q3SWZ3	Syntaxin-4 OS=Bos taurus GN=STX4 PE=2 SV=1 - [STX4_BOVIN]	31.5	0.0539	1	1	1	1	297	34.4	6.58	1.422
A7Z090	ANK3 protein OS=Bos taurus GN=ANK3 PE=2 SV=1 - [A7Z090_BOVIN]	69.89	0.0348	1	1	2	2	1093	121.4	5.5	1.422
Q29S21	Keratin, type II cytoskeletal 7 OS=Bos taurus GN=KRT7 PE=2 SV=1 - [K2C7_BOVIN]	527.54	0.1373	22	1	8	79	466	51.5	5.97	1.423
Q148G7	Dynactin subunit 6 OS=Bos taurus GN=DCTN6 PE=2 SV=1 - [DCTN6_BOVIN]	0	0.0737	1	1	1	1	190	20.7	6.52	1.423
Q56JU9	40S ribosomal protein S24 OS=Bos taurus GN=RPS24 PE=2 SV=2 - [RS24_BOVIN]	26.43	0.2595	1	3	3	3	131	15.2	10.9	1.434
P01252	Prothymosin alpha OS=Bos taurus GN=PTMA PE=1 SV=2 - [PTMA_BOVIN]	174.71	0.1273	2	2	2	10	110	12.1	3.79	1.441
A4FV72	Peptidyl-prolyl cis-trans isomerase E OS=Bos taurus GN=PPIE PE=2 SV=1 - [PPIE_BOVIN]	573.47	0.0764	2	1	2	44	301	33.4	5.6	1.447
F1MJT6	Creatine kinase S-type, mitochondrial OS=Bos taurus GN=CKMT2 PE=3 SV=1 - [F1MJT6_BOVIN]	46.35	0.1122	2	1	3	7	419	47.2	8.32	1.471
F1MFL0	Uncharacterized protein (Fragment) OS=Bos taurus GN=PRUNE2 PE=2 SV=2 - [F1MFL0_BOVIN]	34.56	0.0062	1	1	1	1	3081	340.7	4.45	1.489
Q0VCE0	EPN2 protein (Fragment) OS=Bos taurus GN=EPN2 PE=2 SV=1 - [Q0VCE0_BOVIN]	41.87	0.0373	4	1	1	1	268	30.4	9.23	1.492
F1N6H4	Uncharacterized protein (Fragment) OS=Bos taurus PE=4 SV=2 - [F1N6H4_BOVIN]	62.12	0.0055	1	3	3	3	7284	824.2	5.3	1.499
F1MU62	Uncharacterized protein OS=Bos taurus GN=CPSF7 PE=4 SV=1 - [F1MU62_BOVIN]	60.06	0.0714	2	2	2	3	462	51	7.78	1.55
F6QV99	ATPase family AAA domain-containing protein 1 OS=Bos taurus GN=ATAD1 PE=2 SV=2 - [ATAD1_BOVIN]	0	0.0443	1	1	1	1	361	40.7	6.9	1.564
Q6MTZ2	Enolase OS=Mycoplasma mycoides subsp. mycoides SC (strain PG1) GN=eno PE=3 SV=1 - [ENO_MYCMS]	26.69	0.0333	1	1	1	1	451	49.5	5.54	1.568
I0XAS0	Uncharacterized protein OS=Treponema sp. JC4 GN=MSI_05550 PE=4 SV=1 - [I0XAS0_9SPIO]	43.3	0.1278	1	1	1	9	133	14.5	4.86	1.577
A5PK76	ASPSCR1 protein OS=Bos taurus GN=ASPSCR1 PE=2 SV=1 - [A5PK76_BOVIN]	38.13	0.029	2	1	1	1	552	59.9	8.05	1.616
E1BIP2	Uncharacterized protein OS=Bos taurus PE=4 SV=2 - [E1BIP2_BOVIN]	31.13	0.0184	1	1	1	2	653	73.8	9.07	1.711
F1MMD7	Inter-alpha-trypsin inhibitor heavy chain H4 OS=Bos taurus GN=ITIH4 PE=4 SV=2 - [F1MMD7_BOVIN]	79.75	0.0284	3	2	2	4	916	101.5	6.68	1.729
E1B9V7	Uncharacterized protein OS=Bos taurus GN=WDR37 PE=4 SV=2 - [E1B9V7_BOVIN]	22.62	0.0242	1	1	1	1	496	54.7	7.23	1.757
E1B8Q8	Uncharacterized protein OS=Bos taurus PE=4 SV=2 - [E1B8Q8_BOVIN]	45.3	0.0146	1	1	1	1	961	110.2	5.43	1.872
G3N1Q0	Uncharacterized protein OS=Bos taurus GN=LOC783065 PE=4 SV=1 - [G3N1Q0_BOVIN]	44.81	0.0556	2	1	1	1	306	33.2	8.28	2.506
E1BM36	Uncharacterized protein OS=Bos taurus GN=AKAP1 PE=4 SV=2 - [E1BM36_BOVIN]	39.79	0.0192	2	1	1	1	833	88.5	4.89	2.893
