# Supplementary material for: Proteome analysis for the global proteins in the jejunum tissues of enterotoxigenic Escherichia coli -infected piglets
Source: Sci Rep. 2016 May 9;6:25640. doi: 10.1038/srep25640 (PMC4860632; doi:10.1038/srep25640)
Supplement: Supplementary File 4 [file srep25640-s5.xls]

## Sheet: X3J&X4J
Accession	Description	Score	Coverage	# Proteins	# Unique Peptides	# Peptides	# PSMs	# AAs	MW [kDa]	calc. pI	Recovery piglets/ Control piglets
F1MYC4	Uncharacterized protein (Fragment) OS=Bos taurus GN=LOC782038 PE=4 SV=2 - [F1MYC4_BOVIN]	0	0.1099	2	2	2	2	282	31.5	5.01	0.341
E1B9V7	Uncharacterized protein OS=Bos taurus GN=WDR37 PE=4 SV=2 - [E1B9V7_BOVIN]	22.62	0.0242	1	1	1	1	496	54.7	7.23	0.454
Q0II49	Interferon-induced protein 35 OS=Bos taurus GN=IFI35 PE=2 SV=1 - [Q0II49_BOVIN]	0	0.0608	1	1	1	1	263	29.1	6.68	0.55
F1MJT6	Creatine kinase S-type, mitochondrial OS=Bos taurus GN=CKMT2 PE=3 SV=1 - [F1MJT6_BOVIN]	46.35	0.1122	2	1	3	7	419	47.2	8.32	0.555
I0X5S4	Uncharacterized protein OS=Treponema sp. JC4 GN=MSI_25940 PE=4 SV=1 - [I0X5S4_9SPIO]	29.59	0.0128	3	1	1	1	468	52.3	5.41	0.556
A6QM01	NAGLU protein OS=Bos taurus GN=NAGLU PE=2 SV=1 - [A6QM01_BOVIN]	32.64	0.024	1	1	1	1	667	74	6.21	0.585
Q3YFG9	Classical MHC class I antigen (Fragment) OS=Bos taurus GN=BoLa PE=2 SV=1 - [Q3YFG9_BOVIN]	151.41	0.1136	35	1	3	11	352	39.8	6.38	0.586
A6QLT8	FOLH1 protein OS=Bos taurus GN=FOLH1 PE=2 SV=1 - [A6QLT8_BOVIN]	0	0.0293	2	1	1	1	750	84.5	5.74	0.588
A7MBG1	RBP2 protein OS=Bos taurus GN=RBP2 PE=2 SV=1 - [A7MBG1_BOVIN]	61.4	0.1269	2	2	2	5	134	15.7	6.04	0.594
P15497	Apolipoprotein A-I OS=Bos taurus GN=APOA1 PE=1 SV=3 - [APOA1_BOVIN]	134.73	0.1547	1	2	3	12	265	30.3	5.97	0.595
Q4MZ42	Putative uncharacterized protein OS=Theileria parva GN=TP03_0649 PE=4 SV=1 - [Q4MZ42_THEPA]	0	0.0065	1	1	1	2	1228	141.7	6.74	0.609
G3N3E7	Uncharacterized protein (Fragment) OS=Bos taurus GN=LOC100848826 PE=4 SV=1 - [G3N3E7_BOVIN]	28.91	0.0967	3	2	2	5	269	30.7	7.36	0.625
A4FV72	Peptidyl-prolyl cis-trans isomerase E OS=Bos taurus GN=PPIE PE=2 SV=1 - [PPIE_BOVIN]	573.47	0.0764	2	1	2	44	301	33.4	5.6	0.63
I2I1D1	Sterol-binding domain-containing protein OS=Escherichia coli O32:H37 str. P4 GN=UWO_17934 PE=4 SV=1 - [I2I1D1_ECOLX]	37.58	0.0348	1	1	1	1	201	22.1	6.07	0.631
G3X6U0	Uncharacterized protein (Fragment) OS=Bos taurus PE=4 SV=1 - [G3X6U0_BOVIN]	0	0.0313	1	1	1	2	543	60.7	9.51	0.635
F6QV99	ATPase family AAA domain-containing protein 1 OS=Bos taurus GN=ATAD1 PE=2 SV=2 - [ATAD1_BOVIN]	0	0.0443	1	1	1	1	361	40.7	6.9	0.64
Q56JX9	Fatty acid-binding protein, intestinal OS=Bos taurus GN=FABP2 PE=2 SV=3 - [FABPI_BOVIN]	46.02	0.1288	1	2	2	7	132	15	7.24	0.641
Q0VCE0	EPN2 protein (Fragment) OS=Bos taurus GN=EPN2 PE=2 SV=1 - [Q0VCE0_BOVIN]	41.87	0.0373	4	1	1	1	268	30.4	9.23	0.645
A6QLZ6	GLRX5 protein OS=Bos taurus GN=GLRX5 PE=2 SV=1 - [A6QLZ6_BOVIN]	43.69	0.0886	1	1	1	1	158	16.8	7.99	0.648
A6QPV3	GBP4 protein OS=Bos taurus GN=GBP4 PE=2 SV=1 - [A6QPV3_BOVIN]	39.32	0.0148	1	1	1	1	607	69.6	6.02	0.648
F1MZE4	Uncharacterized protein OS=Bos taurus GN=SPAG7 PE=4 SV=1 - [F1MZE4_BOVIN]	42.83	0.0573	2	1	1	1	227	26.1	7.93	0.65
Q0VCQ2	Solute carrier family 27 (Fatty acid transporter), member 4 OS=Bos taurus GN=SLC27A4 PE=2 SV=1 - [Q0VCQ2_BOVIN]	119.42	0.056	1	3	3	6	643	72.2	8.28	0.657
A7MBC5	IARS protein OS=Bos taurus GN=IARS PE=2 SV=1 - [A7MBC5_BOVIN]	25.63	0.0071	1	1	1	2	1262	144.6	6.06	0.664
F1MHR4	Uncharacterized protein OS=Bos taurus GN=PIP4K2A PE=4 SV=2 - [F1MHR4_BOVIN]	29.87	0.0247	1	1	1	1	405	46.1	6.99	0.664
Q148G7	Dynactin subunit 6 OS=Bos taurus GN=DCTN6 PE=2 SV=1 - [DCTN6_BOVIN]	0	0.0737	1	1	1	1	190	20.7	6.52	0.664
P81623	Endoplasmic reticulum resident protein 29 OS=Bos taurus GN=ERP29 PE=1 SV=2 - [ERP29_BOVIN]	63.15	0.1783	1	3	3	7	258	28.8	5.82	0.665
I0X8V6	Diaminopimelate epimerase OS=Treponema sp. JC4 GN=MSI_14580 PE=3 SV=1 - [I0X8V6_9SPIO]	22.67	0.0055	1	1	1	2	1464	159.4	5.31	0.665
E3F6N9	Adenylate kinase OS=Corynebacterium pseudotuberculosis (strain I19) GN=adk PE=3 SV=1 - [E3F6N9_CORP9]	28.51	0.0552	1	1	1	4	181	19.8	4.68	0.667
A5PK76	ASPSCR1 protein OS=Bos taurus GN=ASPSCR1 PE=2 SV=1 - [A5PK76_BOVIN]	38.13	0.029	2	1	1	1	552	59.9	8.05	0.668
F1MPP1	Uncharacterized protein (Fragment) OS=Bos taurus GN=LOC781001 PE=3 SV=2 - [F1MPP1_BOVIN]	43.51	0.0514	2	1	1	1	214	23.5	7.64	0.669
A4FV68	Serine/threonine-protein phosphatase 2A 56 kDa regulatory subunit epsilon isoform OS=Bos taurus GN=PPP2R5E PE=1 SV=1 - [2A5E_BOVIN]	52.99	0.03	1	1	1	1	467	54.7	6.95	0.671
Q3MHZ0	FLOT1 protein (Fragment) OS=Bos taurus GN=FLOT1 PE=2 SV=1 - [Q3MHZ0_BOVIN]	41.91	0.043	2	1	1	1	419	46.4	7.17	0.678
G3MXD0	Uncharacterized protein (Fragment) OS=Bos taurus GN=IRF2BP2 PE=4 SV=1 - [G3MXD0_BOVIN]	26.4	0.0323	1	1	1	1	465	47.7	8.88	0.678
E1B7K5	Uncharacterized protein OS=Bos taurus GN=CKAP5 PE=4 SV=2 - [E1B7K5_BOVIN]	43	0.0138	1	2	2	2	2032	225	7.85	0.681
P23381	Tryptophan--tRNA ligase, cytoplasmic OS=Homo sapiens GN=WARS PE=1 SV=2 - [SYWC_HUMAN]	34.03	0.0764	2	2	2	2	471	53.1	6.23	0.682
I0XAS0	Uncharacterized protein OS=Treponema sp. JC4 GN=MSI_05550 PE=4 SV=1 - [I0XAS0_9SPIO]	43.3	0.1278	1	1	1	9	133	14.5	4.86	0.683
Q148C4	Purkinje cell protein 4 OS=Bos taurus GN=PCP4 PE=3 SV=1 - [PCP4_BOVIN]	78.98	0.2581	1	1	1	5	62	6.8	6.71	0.683
P08760	GTP:AMP phosphotransferase, mitochondrial OS=Bos taurus GN=AK3 PE=1 SV=3 - [KAD3_BOVIN]	30.58	0.0837	1	2	2	4	227	25.7	9.04	0.685
A4FV12	UBA2 protein OS=Bos taurus GN=UBA2 PE=2 SV=1 - [A4FV12_BOVIN]	26.13	0.0234	1	1	1	2	640	71	5.25	0.685
F1N2N5	Myristoylated alanine-rich C-kinase substrate OS=Bos taurus GN=MARCKS PE=2 SV=1 - [F1N2N5_BOVIN]	0	0.045	2	1	1	2	333	31.7	4.39	0.685
F1MVI3	Uncharacterized protein OS=Bos taurus GN=OLFML1 PE=2 SV=1 - [F1MVI3_BOVIN]	28.01	0.0411	5	1	1	1	219	25.2	8.31	0.687
Q2TBU5	5'-nucleotidase domain-containing protein 1 OS=Bos taurus GN=NT5DC1 PE=2 SV=1 - [NT5D1_BOVIN]	0	0.0288	1	1	1	1	452	51.3	6.61	0.687
Q2KJH6	Serpin H1 OS=Bos taurus GN=SERPINH1 PE=2 SV=1 - [SERPH_BOVIN]	1379	0.512	1	14	14	109	418	46.5	8.97	0.688
F1MZI3	Uncharacterized protein (Fragment) OS=Bos taurus GN=Bt.53910 PE=4 SV=2 - [F1MZI3_BOVIN]	43.55	0.0378	1	1	1	2	185	20.4	5.91	0.694
A1XEB1	Myosin light chain (Fragment) OS=Bos taurus PE=2 SV=1 - [A1XEB1_BOVIN]	415.51	0.1724	1	2	4	32	87	9.8	4.56	0.695
A6QR16	RNA-binding protein with serine-rich domain 1 OS=Bos taurus GN=RNPS1 PE=2 SV=1 - [RNPS1_BOVIN]	0	0.0393	1	1	1	1	305	34.2	11.84	0.696
G3N145	Uncharacterized protein OS=Bos taurus GN=GUCY1B3 PE=3 SV=1 - [G3N145_BOVIN]	0	0.0162	2	1	1	1	619	70.4	5.49	0.696
G1U9S2	Serum albumin OS=Oryctolagus cuniculus GN=ALB PE=1 SV=1 - [G1U9S2_RABIT]	289.5	0.0641	1	1	4	37	608	68.9	6.3	0.7
A7MAZ5	Histone H1.3 OS=Bos taurus GN=HIST1H1D PE=1 SV=1 - [H13_BOVIN]	450.57	0.2986	4	1	7	32	221	22.1	10.96	0.701
F1N2E5	Cytochrome c oxidase subunit 6B1 OS=Bos taurus GN=COX6B1 PE=4 SV=1 - [F1N2E5_BOVIN]	39.26	0.2442	3	2	2	2	86	10.1	8.47	0.702
Q2HJH2	Ras-related protein Rab-1B OS=Bos taurus GN=RAB1B PE=2 SV=1 - [RAB1B_BOVIN]	447.9	0.4826	27	1	8	40	201	22.2	5.73	0.703
Q3SZ11	Replication protein A3, 14kDa OS=Bos taurus GN=RPA3 PE=2 SV=1 - [Q3SZ11_BOVIN]	120.18	0.1901	1	1	1	3	121	13.5	4.91	0.703
Q9TU47	Eukaryotic translation initiation factor 6 OS=Bos taurus GN=EIF6 PE=2 SV=2 - [IF6_BOVIN]	71.69	0.1306	1	2	2	5	245	26.5	4.72	0.706
Q3SX44	N(G),N(G)-dimethylarginine dimethylaminohydrolase 2 OS=Bos taurus GN=DDAH2 PE=2 SV=1 - [DDAH2_BOVIN]	80.81	0.1439	1	2	3	5	285	29.8	6.01	0.712
A0JNK3	Serine protease HTRA2, mitochondrial OS=Bos taurus GN=HTRA2 PE=2 SV=1 - [HTRA2_BOVIN]	35.84	0.0524	1	1	1	1	458	49.1	9.96	0.713
P08166	Adenylate kinase 2, mitochondrial OS=Bos taurus GN=AK2 PE=1 SV=2 - [KAD2_BOVIN]	265.46	0.3112	1	5	5	20	241	26.5	8.13	0.715
F1ML89	Uncharacterized protein OS=Bos taurus GN=CPS1 PE=3 SV=2 - [F1ML89_BOVIN]	1068.04	0.2413	5	26	28	100	1500	164.6	6.73	0.715
P02647	Apolipoprotein A-I OS=Homo sapiens GN=APOA1 PE=1 SV=1 - [APOA1_HUMAN]	99.56	0.0936	1	1	2	6	267	30.8	5.76	0.717
P31408	V-type proton ATPase subunit B, brain isoform OS=Bos taurus GN=ATP6V1B2 PE=1 SV=3 - [VATB2_BOVIN]	65.33	0.2074	4	6	6	8	511	56.5	5.81	0.717
F1MAZ3	Microtubule-associated protein OS=Bos taurus GN=MAP4 PE=2 SV=2 - [F1MAZ3_BOVIN]	54.74	0.0644	8	1	5	8	1103	115	5.02	0.717
F1MJU4	Uncharacterized protein (Fragment) OS=Bos taurus PE=3 SV=2 - [F1MJU4_BOVIN]	43.54	0.0103	1	1	1	2	1259	140.7	8.87	0.718
F1MLG1	Uncharacterized protein OS=Bos taurus GN=LOC100138613 PE=4 SV=2 - [F1MLG1_BOVIN]	36.26	0.0923	1	2	2	2	271	29.7	9.41	0.719
F1MH76	Uncharacterized protein OS=Bos taurus PE=4 SV=2 - [F1MH76_BOVIN]	401.39	0.2154	1	1	2	20	130	13.4	4.81	0.725
F1MSE4	Uncharacterized protein OS=Bos taurus GN=Bt.53642 PE=2 SV=2 - [F1MSE4_BOVIN]	0	0.0408	3	1	1	1	343	36.8	5.2	0.725
E1BPR4	Uncharacterized protein OS=Bos taurus GN=SEC24B PE=4 SV=1 - [E1BPR4_BOVIN]	45.44	0.0192	1	1	2	4	1247	135.3	6.62	0.726
Q6MTZ2	Enolase OS=Mycoplasma mycoides subsp. mycoides SC (strain PG1) GN=eno PE=3 SV=1 - [ENO_MYCMS]	26.69	0.0333	1	1	1	1	451	49.5	5.54	0.726
I6L9I1	JMJD6 protein OS=Bos taurus GN=JMJD6 PE=2 SV=1 - [I6L9I1_BOVIN]	27.23	0.0446	2	1	1	1	314	36.6	8.88	0.729
P02633	Protein S100-G OS=Bos taurus GN=S100G PE=1 SV=3 - [S100G_BOVIN]	82.28	0.3671	1	3	3	10	79	8.9	4.68	0.73
F1MZV2	Uncharacterized protein OS=Bos taurus GN=CHMP5 PE=4 SV=1 - [F1MZV2_BOVIN]	41.35	0.105	1	1	2	2	219	24.6	4.83	0.73
F1MSA1	Palmitoyl-protein thioesterase 1 OS=Bos taurus GN=PPT1 PE=2 SV=2 - [F1MSA1_BOVIN]	49.47	0.049	2	1	1	2	306	34.1	6.61	0.732
F1MMD7	Inter-alpha-trypsin inhibitor heavy chain H4 OS=Bos taurus GN=ITIH4 PE=4 SV=2 - [F1MMD7_BOVIN]	79.75	0.0284	3	2	2	4	916	101.5	6.68	0.733
Q2HJ38	Calponin-1 OS=Bos taurus GN=CNN1 PE=2 SV=1 - [CNN1_BOVIN]	1187.02	0.6296	1	13	13	106	297	33.3	8.97	0.734
A5D9E8	Corneal keratan sulfate proteoglycan 25 core protein OS=Bos taurus GN=OGN PE=2 SV=1 - [A5D9E8_BOVIN]	429.9	0.194	5	7	7	37	299	34.2	5.62	0.737
Q2KJ89	Fibulin 5 OS=Bos taurus GN=FBLN5 PE=2 SV=1 - [Q2KJ89_BOVIN]	46.09	0.0938	2	4	4	9	448	50.1	4.73	0.737
P02721	ATP synthase-coupling factor 6, mitochondrial OS=Bos taurus GN=ATP5J PE=1 SV=2 - [ATP5J_BOVIN]	66.96	0.3148	1	2	2	2	108	12.5	9.31	0.738
P48616	Vimentin OS=Bos taurus GN=VIM PE=1 SV=3 - [VIME_BOVIN]	2451.37	0.5365	16	17	25	271	466	53.7	5.12	0.739
P01966	Hemoglobin subunit alpha OS=Bos taurus GN=HBA PE=1 SV=2 - [HBA_BOVIN]	806.28	0.1831	3	3	3	57	142	15.2	8.44	0.739
P28801	Glutathione S-transferase P OS=Bos taurus GN=GSTP1 PE=1 SV=2 - [GSTP1_BOVIN]	75.33	0.0762	1	1	1	3	210	23.6	7.36	0.739
J9QDU2	Periostin variant 6 OS=Bos taurus PE=2 SV=1 - [J9QDU2_BOVIN]	536.78	0.217	7	1	13	57	751	83.6	7.93	0.739
A6QL77	P4HA1 protein OS=Bos taurus GN=P4HA1 PE=2 SV=1 - [A6QL77_BOVIN]	0	0.0262	2	1	1	1	534	60.9	5.91	0.74
A7YWH2	Uncharacterized protein OS=Bos taurus GN=ZRANB2 PE=2 SV=1 - [A7YWH2_BOVIN]	31.82	0.0281	1	1	1	1	320	36.3	9.76	0.742
F1MJW5	Uncharacterized protein OS=Bos taurus GN=PALLD PE=4 SV=2 - [F1MJW5_BOVIN]	120.68	0.0822	3	3	9	16	1156	125.1	6.83	0.743
A4IFD1	PDCD4 protein OS=Bos taurus GN=PDCD4 PE=2 SV=1 - [A4IFD1_BOVIN]	0	0.032	1	1	1	1	469	51.8	5.16	0.743
A4FV90	PCCA protein OS=Bos taurus GN=PCCA PE=2 SV=1 - [A4FV90_BOVIN]	62.6	0.0202	2	1	1	1	741	81.7	7.43	0.744
P19427	Dermatopontin OS=Bos taurus GN=DPT PE=1 SV=3 - [DERM_BOVIN]	94.14	0.1493	1	3	3	7	201	24	5	0.744
A7YWN9	Integrin beta OS=Bos taurus GN=ITGB7 PE=2 SV=1 - [A7YWN9_BOVIN]	79.06	0.0288	1	1	1	1	800	87.5	5.71	0.744
A8SMA7	SMEK1 protein (Fragment) OS=Bos taurus GN=SMEK1 PE=2 SV=1 - [A8SMA7_BOVIN]	0	0.0286	3	1	1	1	594	68.8	6.89	0.745
A0JNP8	LOC516032 protein (Fragment) OS=Bos taurus GN=LOC516032 PE=2 SV=1 - [A0JNP8_BOVIN]	0	0.089	1	1	1	1	146	17.2	9.31	0.745
P55156	Microsomal triglyceride transfer protein large subunit (Fragment) OS=Bos taurus GN=MTTP PE=1 SV=1 - [MTP_BOVIN]	484.41	0.1308	3	11	11	63	887	99	8.56	0.747
Q3SZA4	Solute carrier family 25 (Carnitine/acylcarnitine translocase), member 20 OS=Bos taurus GN=SLC25A20 PE=2 SV=1 - [Q3SZA4_BOVIN]	36.31	0.1296	1	2	2	2	301	32.9	9.38	0.747
K9J688	Putative bovine leukaemia virus receptor (Fragment) OS=Desmodus rotundus PE=2 SV=1 - [K9J688_DESRO]	45.01	0.0093	3	1	1	1	1183	133.4	7.23	0.748
Q3ZBU5	FUS interacting protein (Serine/arginine-rich) 1 OS=Bos taurus GN=FUSIP1 PE=2 SV=1 - [Q3ZBU5_BOVIN]	46.38	0.1484	2	2	2	7	182	22.1	10.33	0.749
Q3ZCJ2	Alcohol dehydrogenase [NADP(+)] OS=Bos taurus GN=AKR1A1 PE=2 SV=1 - [AK1A1_BOVIN]	253.35	0.1877	1	5	6	37	325	36.6	7.27	0.749
F1MSI2	Uncharacterized protein (Fragment) OS=Bos taurus GN=AGRN PE=4 SV=1 - [F1MSI2_BOVIN]	0	0.0079	1	1	1	2	2032	215.1	6.14	0.75
F1MHR3	Uncharacterized protein (Fragment) OS=Bos taurus GN=LOC534200 PE=3 SV=2 - [F1MHR3_BOVIN]	185.79	0.1245	3	3	5	39	490	53.6	6.13	0.752
E1BBT9	Uncharacterized protein (Fragment) OS=Bos taurus GN=HSPA4L PE=3 SV=2 - [E1BBT9_BOVIN]	72.2	0.0345	1	1	2	3	870	97.8	5.9	0.753
E1BK89	Uncharacterized protein OS=Bos taurus GN=LCT PE=3 SV=2 - [E1BK89_BOVIN]	271.15	0.1017	3	15	16	55	1928	219	6.3	0.753
E2P9K1	60 kDa chaperonin OS=Mannheimia haemolytica serotype A2 str. BOVINE GN=groL PE=3 SV=1 - [E2P9K1_PASHA]	52.4	0.0311	1	1	1	2	546	57.5	5	0.757
F1N4V5	Uncharacterized protein OS=Bos taurus GN=NAA15 PE=4 SV=2 - [F1N4V5_BOVIN]	63.2	0.0173	1	1	1	2	866	101.1	7.4	0.757
Q17QB3	Acid ceramidase OS=Bos taurus GN=ASAH1 PE=2 SV=3 - [ASAH1_BOVIN]	28.13	0.043	1	1	1	2	395	44.9	7.33	0.758
Q3SYS6	Calcineurin B homologous protein 1 OS=Bos taurus GN=CHP1 PE=2 SV=1 - [CHP1_BOVIN]	34.48	0.1026	1	1	1	1	195	22.4	5.1	0.762
A6QR40	Engulfment and cell motility protein 3 OS=Bos taurus GN=ELMO3 PE=2 SV=1 - [ELMO3_BOVIN]	0	0.0475	1	1	1	1	652	73.9	6.87	0.764
E1BA17	Uncharacterized protein OS=Bos taurus GN=LOC781493 PE=2 SV=2 - [E1BA17_BOVIN]	403.56	0.1089	1	15	15	45	1800	193.7	5.19	0.766
Q3MHZ4	Transforming growth factor beta-1-induced transcript 1 protein OS=Bos taurus GN=TGFB1I1 PE=2 SV=2 - [TGFI1_BOVIN]	71.83	0.0943	1	3	3	5	456	49.4	6.89	0.767
Q2T9M8	Synaptosomal-associated protein OS=Bos taurus GN=SNAP23 PE=2 SV=1 - [Q2T9M8_BOVIN]	37.31	0.0664	1	1	1	1	211	23.2	4.83	0.767
E1BF45	Uncharacterized protein OS=Bos taurus GN=CDHR2 PE=4 SV=2 - [E1BF45_BOVIN]	39.69	0.0149	1	1	1	1	1279	138.8	4.5	0.767
P61602	Neurocalcin-delta OS=Bos taurus GN=NCALD PE=1 SV=2 - [NCALD_BOVIN]	38.68	0.0984	3	1	2	2	193	22.2	5.35	0.768
Q3SWX8	Histone-binding protein RBBP7 OS=Bos taurus GN=RBBP7 PE=2 SV=1 - [RBBP7_BOVIN]	53.55	0.1224	1	2	6	7	425	47.8	5.05	0.768
Q5E9M8	Sideroflexin-1 OS=Bos taurus GN=SFXN1 PE=2 SV=3 - [SFXN1_BOVIN]	38.7	0.0621	1	1	1	1	322	35.7	9.32	0.77
E1BB38	Uncharacterized protein OS=Bos taurus GN=SRP72 PE=4 SV=1 - [E1BB38_BOVIN]	29.99	0.0596	1	2	2	2	671	74.7	9.26	0.77
Q4N8S5	ATP synthase subunit beta OS=Theileria parva GN=TP01_0389 PE=3 SV=1 - [Q4N8S5_THEPA]	1657.5	0.1235	10	1	5	119	583	62.9	7.31	0.771
Q32L92	Calponin-3 OS=Bos taurus GN=CNN3 PE=2 SV=1 - [CNN3_BOVIN]	116.39	0.0638	1	2	2	3	329	36.3	6.05	0.772
P21752	Thymosin beta-10 OS=Bos taurus GN=TMSB10 PE=1 SV=2 - [TYB10_BOVIN]	42.53	0.1667	7	1	1	6	42	4.8	6.67	0.774
A7E3Q8	Plastin-3 OS=Bos taurus GN=PLS3 PE=2 SV=1 - [PLST_BOVIN]	367.77	0.181	3	2	10	41	630	70.8	5.6	0.775
F1N7U2	Uncharacterized protein OS=Bos taurus GN=NPLOC4 PE=4 SV=2 - [F1N7U2_BOVIN]	39.49	0.0296	1	1	1	1	608	68	6.38	0.776
G3MWV5	Uncharacterized protein OS=Bos taurus GN=HIST1H1E PE=3 SV=1 - [G3MWV5_BOVIN]	450.57	0.3014	4	1	7	33	219	21.9	11.03	0.777
Q05752	NADH dehydrogenase [ubiquinone] 1 alpha subcomplex subunit 7 OS=Bos taurus GN=NDUFA7 PE=1 SV=2 - [NDUA7_BOVIN]	0	0.0708	1	1	1	1	113	12.7	10.05	0.777
Q7YR75	39S ribosomal protein L12, mitochondrial OS=Bos taurus GN=MRPL12 PE=1 SV=1 - [RM12_BOVIN]	81.79	0.0657	1	1	1	2	198	21.4	9.17	0.778
E1BCT9	Uncharacterized protein OS=Bos taurus GN=RBM27 PE=4 SV=2 - [E1BCT9_BOVIN]	0	0.0161	1	1	1	1	1058	118.4	9.19	0.778
Q0II28	RAB4B protein OS=Bos taurus GN=RAB4B PE=2 SV=2 - [Q0II28_BOVIN]	68.95	0.1174	21	1	2	4	213	23.6	6.06	0.779
E1BNY9	Uncharacterized protein OS=Bos taurus GN=LOC100850639 PE=4 SV=2 - [E1BNY9_BOVIN]	58.13	0.0169	1	5	5	5	4375	481.9	5.21	0.779
F1N076	Uncharacterized protein OS=Bos taurus GN=CP PE=4 SV=2 - [F1N076_BOVIN]	54.76	0.0101	1	1	1	1	1085	123.7	6.19	0.78
F1MU62	Uncharacterized protein OS=Bos taurus GN=CPSF7 PE=4 SV=1 - [F1MU62_BOVIN]	60.06	0.0714	2	2	2	3	462	51	7.78	0.78
P23196	DNA-(apurinic or apyrimidinic site) lyase OS=Bos taurus GN=APEX1 PE=1 SV=2 - [APEX1_BOVIN]	0	0.0472	1	1	1	1	318	35.5	8.1	0.782
F1MXJ5	IST1 homolog OS=Bos taurus GN=IST1 PE=4 SV=2 - [F1MXJ5_BOVIN]	109.75	0.0714	2	2	2	5	364	39.8	5.35	0.784
Q3MHE6	SF3B4 protein (Fragment) OS=Bos taurus GN=SF3B4 PE=2 SV=1 - [Q3MHE6_BOVIN]	49.09	0.055	2	1	1	2	418	43.8	8.56	0.784
Q0IIG0	Nucleolar and coiled-body phosphoprotein 1 OS=Bos taurus GN=NOLC1 PE=2 SV=1 - [Q0IIG0_BOVIN]	34.33	0.0215	1	1	1	1	698	73.3	9.41	0.785
F1MFL0	Uncharacterized protein (Fragment) OS=Bos taurus GN=PRUNE2 PE=2 SV=2 - [F1MFL0_BOVIN]	34.56	0.0062	1	1	1	1	3081	340.7	4.45	0.785
F1MU84	Uncharacterized protein (Fragment) OS=Bos taurus GN=GALNS PE=4 SV=2 - [F1MU84_BOVIN]	44.42	0.0455	1	2	2	3	527	58.5	6.95	0.786
E1BEA2	Uncharacterized protein OS=Bos taurus GN=EDC3 PE=2 SV=2 - [E1BEA2_BOVIN]	0	0.0334	1	1	1	1	509	55.9	7.11	0.787
G8JKZ1	Alkaline phosphodiesterase I OS=Bos taurus GN=ENPP3 PE=4 SV=1 - [G8JKZ1_BOVIN]	48.5	0.032	2	2	2	2	874	99.4	5.96	0.789
Q148F8	Heat shock protein beta-6 OS=Bos taurus GN=HSPB6 PE=2 SV=1 - [HSPB6_BOVIN]	25.47	0.1585	1	2	2	16	164	17.5	6.4	0.79
A7Z027	SMARCA5 protein OS=Bos taurus GN=SMARCA5 PE=2 SV=1 - [A7Z027_BOVIN]	41.37	0.0295	4	3	3	3	1052	121.9	8.18	0.791
A1XEC6	NEDD8 (Fragment) OS=Bos taurus PE=2 SV=1 - [A1XEC6_BOVIN]	57.72	0.3182	4	1	1	1	44	4.7	9.57	0.791
F1N1R8	Uncharacterized protein OS=Bos taurus GN=EML4 PE=4 SV=2 - [F1N1R8_BOVIN]	21.3	0.0121	1	1	1	2	995	110.3	6.33	0.791
A7YWM8	NANP protein OS=Bos taurus GN=NANP PE=2 SV=1 - [A7YWM8_BOVIN]	23.9	0.0726	1	1	1	1	248	27.6	6.52	0.791
P27816	Microtubule-associated protein 4 OS=Homo sapiens GN=MAP4 PE=1 SV=3 - [MAP4_HUMAN]	106.72	0.066	4	1	5	8	1152	120.9	5.43	0.793
E1B773	Uncharacterized protein OS=Bos taurus PE=4 SV=2 - [E1B773_BOVIN]	39.22	0.1132	3	1	1	3	106	11.8	8.5	0.793
F1MUK8	Constitutive coactivator of PPAR-gamma-like protein 1 (Fragment) OS=Bos taurus GN=FAM120A PE=4 SV=2 - [F1MUK8_BOVIN]	28.5	0.0381	2	3	3	3	1076	117.4	8.87	0.794
E1BP36	MMS19 nucleotide excision repair protein homolog OS=Bos taurus GN=MMS19 PE=2 SV=3 - [MMS19_BOVIN]	22.75	0.0165	2	1	1	1	1030	113	6.14	0.794
A4IFM8	Actin, alpha 1, skeletal muscle OS=Bos taurus GN=ACTA1 PE=2 SV=1 - [A4IFM8_BOVIN]	11748	0.6048	5	2	17	1434	377	42	5.39	0.795
G3X6N3	Serotransferrin OS=Bos taurus GN=TF PE=4 SV=1 - [G3X6N3_BOVIN]	903.08	0.1193	10	7	7	90	704	77.6	7.27	0.799
Q2KJF3	NFU1 iron-sulfur cluster scaffold homolog (S. cerevisiae) OS=Bos taurus GN=NFU1 PE=2 SV=1 - [Q2KJF3_BOVIN]	31.6	0.0514	1	1	1	1	253	28.1	4.81	0.799
F1MEM5	Glutamyl aminopeptidase OS=Bos taurus GN=ENPEP PE=4 SV=1 - [F1MEM5_BOVIN]	49.23	0.0544	2	4	4	6	956	109.8	5.27	0.799
Q2KJ19	Down-regulator of transcription 1, TBP-binding (Negative cofactor 2) OS=Bos taurus GN=DR1 PE=2 SV=1 - [Q2KJ19_BOVIN]	38.8	0.1364	1	1	1	1	176	19.4	4.75	0.801
E1BDB0	Uncharacterized protein OS=Bos taurus GN=EPB41L2 PE=4 SV=1 - [E1BDB0_BOVIN]	56.45	0.0769	1	4	6	8	1001	111.8	5.26	0.802
F1MUL0	Leukocyte surface antigen CD47 OS=Bos taurus GN=CD47 PE=2 SV=2 - [F1MUL0_BOVIN]	34.6	0.0297	3	1	1	2	303	33.3	8.27	0.804
P25417	Cystatin-B OS=Bos taurus GN=CSTB PE=1 SV=1 - [CYTB_BOVIN]	0	0.0714	3	1	1	1	98	11.1	6.79	0.804
Q5E9A4	mRNA export factor OS=Bos taurus GN=RAE1 PE=2 SV=1 - [RAE1L_BOVIN]	18.41	0.0761	1	2	2	3	368	40.9	7.83	0.805
F1N218	Uncharacterized protein OS=Bos taurus GN=NOP58 PE=4 SV=2 - [F1N218_BOVIN]	55.42	0.0359	2	1	1	1	529	59.5	9.01	0.806
D1Z308	Periostin OS=Bos taurus GN=POSTN PE=2 SV=1 - [D1Z308_BOVIN]	522.17	0.2033	9	1	13	57	836	93.1	7.37	0.807
Q5E9L6	Serine/threonine-protein kinase 4 OS=Bos taurus GN=STK4 PE=2 SV=1 - [STK4_BOVIN]	36.93	0.0821	2	3	3	3	487	55.6	5.05	0.808
P02465	Collagen alpha-2(I) chain OS=Bos taurus GN=COL1A2 PE=1 SV=2 - [CO1A2_BOVIN]	973.74	0.0447	1	6	6	80	1364	129	9.14	0.809
F1N1Q8	Uncharacterized protein (Fragment) OS=Bos taurus GN=LNPEP PE=4 SV=2 - [F1N1Q8_BOVIN]	33.54	0.0088	1	1	1	1	1023	116.8	5.88	0.809
Q3SX36	TFG protein OS=Bos taurus GN=TFG PE=2 SV=1 - [Q3SX36_BOVIN]	91.42	0.192	2	4	4	6	401	43.3	5.1	0.809
K7QE75	MHC class I antigen OS=Bos taurus GN=BoLA PE=2 SV=1 - [K7QE75_BOVIN]	134.62	0.1889	154	3	5	20	360	40.5	6.04	0.81
F1N0W1	Uncharacterized protein OS=Bos taurus GN=FCHSD1 PE=4 SV=2 - [F1N0W1_BOVIN]	85.61	0.0212	1	2	2	3	1275	142.9	6.04	0.811
P55052	Fatty acid-binding protein, epidermal OS=Bos taurus GN=FABP5 PE=1 SV=4 - [FABP5_BOVIN]	98.48	0.1852	2	3	3	9	135	15.1	7.69	0.811
A1XG22	NF-kappaB transcription factor p65 subunit OS=Bos taurus GN=RELA PE=2 SV=1 - [A1XG22_BOVIN]	37.39	0.0309	1	1	1	1	551	60.3	5.68	0.811
Q56JU9	40S ribosomal protein S24 OS=Bos taurus GN=RPS24 PE=2 SV=2 - [RS24_BOVIN]	26.43	0.2595	1	3	3	3	131	15.2	10.9	0.812
Q3ZBV2	ATP-dependent RNA helicase DDX19A OS=Bos taurus GN=DDX19A PE=2 SV=1 - [DD19A_BOVIN]	49.87	0.0837	6	3	3	4	478	54	6.74	0.812
D3K0R5	Plasma membrane Ca2+-ATPase isoform 4za OS=Bos taurus GN=PMCA4 PE=2 SV=1 - [D3K0R5_BOVIN]	105.04	0.0828	6	1	7	9	1159	127.8	6.87	0.812
G3X6U5	SH3 domain-binding glutamic acid-rich-like protein OS=Bos taurus GN=SH3BGRL PE=3 SV=1 - [G3X6U5_BOVIN]	37.15	0.1287	2	2	2	2	101	11.4	5.05	0.812
F1MNT4	Uncharacterized protein (Fragment) OS=Bos taurus GN=LAMB1 PE=4 SV=2 - [F1MNT4_BOVIN]	232.63	0.0501	1	7	7	15	1798	198.6	5.08	0.813
A7E3C7	LOC784070 protein (Fragment) OS=Bos taurus GN=LOC784070 PE=2 SV=1 - [A7E3C7_BOVIN]	23.19	0.338	1	3	4	6	142	16.1	9.13	0.813
G3MXM6	Uncharacterized protein OS=Bos taurus GN=AEBP1 PE=4 SV=1 - [G3MXM6_BOVIN]	55.12	0.0453	3	2	2	2	728	82.3	4.83	0.814
F1N6H4	Uncharacterized protein (Fragment) OS=Bos taurus PE=4 SV=2 - [F1N6H4_BOVIN]	62.12	0.0055	1	3	3	3	7284	824.2	5.3	0.816
Q05FF2	Signal transducer and activator of transcription 1 OS=Bos taurus GN=STAT1 PE=2 SV=1 - [Q05FF2_BOVIN]	603.4	0.2528	1	1	16	39	712	82.9	6.51	0.816
A7Z090	ANK3 protein OS=Bos taurus GN=ANK3 PE=2 SV=1 - [A7Z090_BOVIN]	69.89	0.0348	1	1	2	2	1093	121.4	5.5	0.816
Q2TBQ5	60S ribosomal protein L7a OS=Bos taurus GN=RPL7A PE=2 SV=3 - [RL7A_BOVIN]	0	0.0338	1	1	1	1	266	30	10.61	0.817
Q08DK4	Mitochondrial glutamate carrier 1 OS=Bos taurus GN=SLC25A22 PE=2 SV=1 - [GHC1_BOVIN]	0	0.0652	1	2	2	2	322	34.5	9.29	0.817
P12110	Collagen alpha-2(VI) chain OS=Homo sapiens GN=COL6A2 PE=1 SV=4 - [CO6A2_HUMAN]	572.12	0.106	1	2	10	69	1019	108.5	6.21	0.818
Q3MHR5	Serine/arginine-rich splicing factor 2 OS=Bos taurus GN=SRSF2 PE=2 SV=3 - [SRSF2_BOVIN]	380.16	0.1131	1	2	2	18	221	25.5	11.85	0.82
A4FUD3	116 kDa U5 small nuclear ribonucleoprotein component OS=Bos taurus GN=EFTUD2 PE=2 SV=1 - [U5S1_BOVIN]	67.03	0.071	2	4	5	9	972	109.3	5	0.82
A6QQ70	Microtubule-associated protein 1S OS=Bos taurus GN=MAP1S PE=2 SV=1 - [MAP1S_BOVIN]	34.25	0.0094	2	1	1	1	1066	112.4	6.62	0.82
P02769	Serum albumin OS=Bos taurus GN=ALB PE=1 SV=4 - [ALBU_BOVIN]	1125.33	0.1351	5	5	8	136	607	69.2	6.18	0.823
E1BIM8	Uncharacterized protein OS=Bos taurus GN=SRC PE=4 SV=1 - [E1BIM8_BOVIN]	52.57	0.107	1	2	4	6	542	60.2	7.42	0.823
Q70VZ7	2-acylglycerol O-acyltransferase 1 OS=Bos taurus GN=MOGAT1 PE=2 SV=1 - [MOGT1_BOVIN]	0	0.0358	1	1	1	1	335	39.1	9.11	0.823
Q3MHL3	Histone-binding protein RBBP4 OS=Bos taurus GN=RBBP4 PE=1 SV=3 - [RBBP4_BOVIN]	47.94	0.1341	1	1	5	6	425	47.6	4.89	0.824
P02453	Collagen alpha-1(I) chain OS=Bos taurus GN=COL1A1 PE=1 SV=3 - [CO1A1_BOVIN]	1026.16	0.0684	1	9	9	119	1463	138.9	5.78	0.824
E1BEL8	Uncharacterized protein OS=Bos taurus GN=HBE1 PE=3 SV=1 - [E1BEL8_BOVIN]	467.26	0.1837	1	1	2	56	147	16.1	8.68	0.825
A4FUC6	SFRS9 protein OS=Bos taurus GN=SFRS9 PE=2 SV=1 - [A4FUC6_BOVIN]	0	0.0724	1	1	1	2	221	25.5	8.34	0.825
G3N3D4	Uncharacterized protein OS=Bos taurus GN=KCTD12 PE=4 SV=1 - [G3N3D4_BOVIN]	105.25	0.2301	1	5	5	12	326	35.7	5.64	0.825
P00423	Cytochrome c oxidase subunit 4 isoform 1, mitochondrial OS=Bos taurus GN=COX4I1 PE=1 SV=1 - [COX41_BOVIN]	37.91	0.1243	1	2	2	8	169	19.6	9.31	0.826
A7MBD4	FARSA protein OS=Bos taurus GN=FARSA PE=2 SV=1 - [A7MBD4_BOVIN]	0	0.0217	1	1	1	1	508	57.5	8.4	0.827
Q17QJ7	Pyrroline-5-carboxylate reductase 2 OS=Bos taurus GN=PYCR2 PE=2 SV=1 - [P5CR2_BOVIN]	0	0.0344	2	1	1	1	320	33.6	8.03	0.827
Q2KJ39	Reticulocalbin-3 OS=Bos taurus GN=RCN3 PE=2 SV=1 - [RCN3_BOVIN]	59.06	0.0915	1	2	2	7	328	37.5	4.89	0.827
Q0IIG7	Ras-related protein Rab-5A OS=Bos taurus GN=RAB5A PE=2 SV=1 - [RAB5A_BOVIN]	127.04	0.3116	3	3	5	13	215	23.7	8.15	0.827
F1MWM6	E3 ubiquitin-protein ligase KCMF1 (Fragment) OS=Bos taurus GN=KCMF1 PE=2 SV=1 - [F1MWM6_BOVIN]	87.61	0.0446	2	1	1	1	381	41.9	5.55	0.827
F1N2K0	Uncharacterized protein (Fragment) OS=Bos taurus PE=4 SV=2 - [F1N2K0_BOVIN]	29.45	0.0207	2	1	1	1	581	65.1	5.3	0.827
A6QLW3	RPRD1B protein OS=Bos taurus GN=RPRD1B PE=2 SV=1 - [A6QLW3_BOVIN]	0	0.046	1	1	1	1	326	36.9	5.97	0.828
D4QBD1	Hemoglobin beta OS=Bos indicus GN=HBB PE=3 SV=1 - [D4QBD1_BOSIN]	1838.13	0.2276	13	2	3	123	145	16	7.59	0.828
A6QPT7	Endoplasmic reticulum aminopeptidase 2 OS=Bos taurus GN=ERAP2 PE=2 SV=1 - [ERAP2_BOVIN]	46.86	0.0157	1	1	1	3	954	109.6	6.71	0.828
A5PKH3	Fumarylacetoacetase OS=Bos taurus GN=FAH PE=2 SV=1 - [FAAA_BOVIN]	36.02	0.0597	2	2	2	4	419	46.1	6.98	0.828
A4IFE6	ABCE1 protein OS=Bos taurus GN=ABCE1 PE=2 SV=1 - [A4IFE6_BOVIN]	47.86	0.0434	1	2	2	2	599	67.2	8.34	0.829
Q58DN6	CDC37 homolog OS=Bos taurus GN=CDC37 PE=2 SV=1 - [Q58DN6_BOVIN]	139.08	0.2342	2	6	6	12	380	44.5	5.07	0.829
Q5W5U3	Hexokinase 1 OS=Bos taurus GN=HK1 PE=2 SV=1 - [Q5W5U3_BOVIN]	40.25	0.0273	2	1	2	3	917	102.1	6.71	0.83
A4IFK3	LMOD1 protein OS=Bos taurus GN=LMOD1 PE=2 SV=1 - [A4IFK3_BOVIN]	25.23	0.0294	1	2	2	3	578	63.5	9.36	0.83
Q0VCF1	Sorbin and SH3 domain containing 1 OS=Bos taurus GN=SORBS1 PE=2 SV=1 - [Q0VCF1_BOVIN]	84.86	0.0816	1	3	3	6	429	46.4	8.07	0.83
Q3T022	Histone deacetylase complex subunit SAP18 OS=Bos taurus GN=SAP18 PE=2 SV=1 - [SAP18_BOVIN]	50.06	0.2549	2	3	3	5	153	17.6	9.35	0.83
Q5E9D0	Eukaryotic translation initiation factor 2 subunit 2 OS=Bos taurus GN=EIF2S2 PE=2 SV=1 - [IF2B_BOVIN]	0	0.0931	1	2	2	2	333	38.3	5.8	0.831
Q1LZ86	Monoacylglycerol lipase ABHD6 OS=Bos taurus GN=ABHD6 PE=2 SV=1 - [ABHD6_BOVIN]	79.02	0.0386	1	1	1	3	337	38.3	8.85	0.832
A5D7N8	TMPO protein OS=Bos taurus GN=TMPO PE=2 SV=1 - [A5D7N8_BOVIN]	63.93	0.1754	5	6	6	11	382	42.9	9.42	0.832
P21809	Biglycan OS=Bos taurus GN=BGN PE=1 SV=3 - [PGS1_BOVIN]	143.49	0.1436	1	4	4	14	369	41.6	7.28	0.832
A5D980	Protein tyrosine phosphatase, non-receptor type 6 OS=Bos taurus GN=PTPN6 PE=2 SV=1 - [A5D980_BOVIN]	19.1	0.0877	1	3	3	4	593	67.3	7.58	0.832
Q2HJ49	Moesin OS=Bos taurus GN=MSN PE=2 SV=3 - [MOES_BOVIN]	475.69	0.3484	1	11	20	66	577	67.9	6.16	0.833
F1N2Y4	Collagen alpha-1(III) chain (Fragment) OS=Bos taurus GN=COL3A1 PE=2 SV=2 - [F1N2Y4_BOVIN]	177.72	0.0277	4	2	2	40	1047	93.8	9.55	0.833
Q0II59	Pyridoxal kinase OS=Bos taurus GN=PDXK PE=2 SV=1 - [PDXK_BOVIN]	73.68	0.0994	1	2	2	4	312	34.8	5.94	0.833
F2FB40	Mucin-2 OS=Bos taurus GN=MUC2 PE=2 SV=1 - [F2FB40_BOVIN]	99.72	0.0135	1	4	4	9	3266	350.4	5.5	1.201
A7Z057	14-3-3 protein gamma, N-terminally processed OS=Bos taurus GN=YWHAG PE=2 SV=1 - [A7Z057_BOVIN]	502.8	0.3158	5	2	7	47	247	28.3	4.89	1.202
P61585	Transforming protein RhoA OS=Bos taurus GN=RHOA PE=1 SV=1 - [RHOA_BOVIN]	136.36	0.4352	3	2	6	18	193	21.8	6.1	1.202
Q1JPB0	Leukocyte elastase inhibitor OS=Bos taurus GN=SERPINB1 PE=2 SV=2 - [ILEU_BOVIN]	159.19	0.0424	8	2	2	23	377	42.2	5.96	1.202
G5E5K3	Uncharacterized protein (Fragment) OS=Bos taurus GN=LOC100847542 PE=4 SV=1 - [G5E5K3_BOVIN]	35.2	0.1016	2	1	1	1	128	13.9	6.52	1.202
Q3MHL8	Small acidic protein OS=Bos taurus GN=SMAP PE=2 SV=1 - [SMAP_BOVIN]	55.87	0.1271	1	1	1	1	181	20.1	4.77	1.203
F2Z4E7	Uncharacterized protein OS=Bos taurus GN=ILF2 PE=4 SV=1 - [F2Z4E7_BOVIN]	191.16	0.2718	2	7	7	18	390	43	5.26	1.204
Q9BGI0	4-aminobutyrate aminotransferase, mitochondrial OS=Bos taurus GN=ABAT PE=2 SV=1 - [GABT_BOVIN]	144.13	0.092	1	1	3	11	500	56.7	8.13	1.204
Q5E9B4	Translation initiation factor eIF-2B subunit beta OS=Bos taurus GN=EIF2B2 PE=2 SV=1 - [EI2BB_BOVIN]	34.79	0.0513	1	1	1	2	351	39	6.48	1.205
Q3SZP7	Villin-1 OS=Bos taurus GN=VIL1 PE=2 SV=3 - [VILI_BOVIN]	430.51	0.1016	3	9	9	45	827	92.7	5.9	1.205
A7MBC2	Pyridoxal-dependent decarboxylase domain-containing protein 1 OS=Bos taurus GN=PDXDC1 PE=2 SV=1 - [PDXD1_BOVIN]	60.2	0.0928	1	4	4	10	787	86.6	5.39	1.206
F1N2Q7	Annexin OS=Bos taurus GN=Bt.28900 PE=3 SV=2 - [F1N2Q7_BOVIN]	193.64	0.0991	2	2	3	12	323	36	6.47	1.207
E1BB17	Uncharacterized protein OS=Bos taurus GN=HNRNPH3 PE=4 SV=1 - [E1BB17_BOVIN]	57.93	0.0983	2	2	3	3	346	36.9	6.87	1.208
Q3T0K8	ER membrane protein complex subunit 4 OS=Bos taurus GN=EMC4 PE=2 SV=1 - [EMC4_BOVIN]	0	0.0546	1	1	1	1	183	20.1	8.62	1.209
P80177	Macrophage migration inhibitory factor OS=Bos taurus GN=MIF PE=1 SV=6 - [MIF_BOVIN]	259.76	0.0957	1	1	1	12	115	12.3	7.81	1.21
Q2T9S0	Tubulin beta-3 chain OS=Bos taurus GN=TUBB3 PE=2 SV=1 - [TBB3_BOVIN]	2408.58	0.4044	2	2	14	257	450	50.4	4.93	1.211
E1B9I2	Uncharacterized protein OS=Bos taurus GN=SAFB PE=4 SV=2 - [E1B9I2_BOVIN]	90.4	0.0455	4	3	3	5	902	101.2	5.57	1.211
A5PKI2	ZC3H11A protein OS=Bos taurus GN=ZC3H11A PE=2 SV=1 - [A5PKI2_BOVIN]	53.35	0.0159	2	1	1	2	816	89.7	8.97	1.211
Q0P5G4	Kynurenine--oxoglutarate transaminase 3 OS=Bos taurus GN=CCBL2 PE=2 SV=1 - [KAT3_BOVIN]	35.79	0.0286	1	1	1	2	455	51.4	7.74	1.212
Q08DA2	GMP reductase OS=Bos taurus GN=GMPR PE=2 SV=1 - [Q08DA2_BOVIN]	130.79	0.1565	1	1	3	6	345	37.5	7.11	1.213
A5PJW8	DNA-directed RNA polymerase OS=Bos taurus GN=POLR2B PE=2 SV=1 - [A5PJW8_BOVIN]	26.45	0.0119	1	1	1	1	1174	133.8	6.87	1.214
F1N3J3	Uncharacterized protein OS=Bos taurus GN=AGR2 PE=4 SV=2 - [F1N3J3_BOVIN]	580.4	0.4114	3	5	5	65	175	19.9	8.79	1.214
Q5E9E6	60S ribosomal protein L10a OS=Bos taurus GN=RPL10A PE=2 SV=3 - [RL10A_BOVIN]	48.38	0.2488	4	5	5	11	217	24.8	9.94	1.215
F1MYV9	Uncharacterized protein OS=Bos taurus GN=OXSR1 PE=4 SV=1 - [F1MYV9_BOVIN]	84.41	0.0759	1	3	3	6	527	57.9	6.29	1.215
F1MPE5	Uncharacterized protein (Fragment) OS=Bos taurus GN=IPO5 PE=2 SV=2 - [F1MPE5_BOVIN]	256.49	0.1414	2	10	10	23	1110	124.9	4.97	1.215
F1N327	Mannose-6-phosphate isomerase OS=Bos taurus GN=MPI PE=3 SV=2 - [F1N327_BOVIN]	31.21	0.0261	2	1	1	1	422	45.9	6.84	1.217
B0LJ59	Glyceraldehyde-3-phosphate dehydrogenase OS=Dictyocaulus viviparus PE=2 SV=1 - [B0LJ59_DICVI]	190.55	0.173	5	2	3	10	341	36.4	8.06	1.219
E1BIX5	Uncharacterized protein OS=Bos taurus GN=NUP153 PE=4 SV=2 - [E1BIX5_BOVIN]	50.45	0.0094	1	1	1	1	1485	153.9	8.92	1.219
B3BBY2	Glucose-6-phosphate isomerase OS=Escherichia coli O157:H7 str. EC869 GN=pgi PE=3 SV=1 - [B3BBY2_ECO57]	37.73	0.0328	4	1	2	8	549	61.5	6.29	1.22
G1K231	Uncharacterized protein OS=Bos taurus GN=LOC100335345 PE=3 SV=1 - [G1K231_BOVIN]	106.6	0.1444	3	2	3	7	277	30.6	8.16	1.22
B2NIZ2	Electrogenic sodium bicarbonate cotransporter 1 OS=Bos taurus GN=SLC4A4 PE=2 SV=1 - [B2NIZ2_BOVIN]	31.1	0.0083	2	1	1	2	1079	121.3	6.87	1.221
A4IFG0	GSTM1 protein OS=Bos taurus GN=GSTM1 PE=2 SV=1 - [A4IFG0_BOVIN]	51.2	0.1009	1	2	2	2	218	25.8	7.11	1.222
Q3SYZ4	Aspartate--tRNA ligase, cytoplasmic OS=Bos taurus GN=DARS PE=2 SV=1 - [SYDC_BOVIN]	106.91	0.2255	2	1	8	10	501	57	6.84	1.223
A1A4J1	6-phosphofructokinase, liver type OS=Bos taurus GN=PFKL PE=2 SV=1 - [K6PL_BOVIN]	133.36	0.159	1	7	9	20	780	85.2	7.36	1.224
Q3ZBL5	Peptidyl-tRNA hydrolase 2, mitochondrial OS=Bos taurus GN=PTRH2 PE=2 SV=1 - [PTH2_BOVIN]	58.08	0.0838	1	1	1	3	179	19.3	8.44	1.224
E3F731	Isocitrate dehydrogenase [NADP] OS=Corynebacterium pseudotuberculosis (strain I19) GN=icd PE=3 SV=1 - [E3F731_CORP9]	41.25	0.0136	1	1	1	1	736	79.8	5.03	1.224
Q08DQ6	Uncharacterized protein OS=Bos taurus GN=ZYX PE=2 SV=1 - [Q08DQ6_BOVIN]	41.47	0.0608	1	2	2	3	559	60.1	6.76	1.225
G3MWR4	Uncharacterized protein OS=Bos taurus GN=ATP1B1 PE=3 SV=1 - [G3MWR4_BOVIN]	56.78	0.1122	1	3	3	6	303	35	8.51	1.228
A6QLR2	LARS protein OS=Bos taurus GN=LARS PE=2 SV=1 - [A6QLR2_BOVIN]	101.95	0.0332	1	3	3	3	1176	134.7	6.84	1.231
Q2TBT2	Golgi reassembly stacking protein 2, 55kDa OS=Bos taurus GN=GORASP2 PE=2 SV=1 - [Q2TBT2_BOVIN]	47.33	0.1268	2	3	3	3	347	36.9	4.96	1.231
C0LSL0	Heart fatty acid-binding protein OS=Bos taurus GN=H-FABP PE=2 SV=1 - [C0LSL0_BOVIN]	67.84	0.1504	4	2	2	5	133	14.8	7.34	1.231
E1BLY1	Uncharacterized protein OS=Bos taurus PE=3 SV=1 - [E1BLY1_BOVIN]	93.09	0.2154	6	2	2	3	130	14.8	10.13	1.233
Q0III1	Methylmalonyl Coenzyme A mutase OS=Bos taurus GN=MUT PE=2 SV=1 - [Q0III1_BOVIN]	69.79	0.0573	4	3	3	5	750	83.2	7.34	1.233
Q148M1	Splicing factor, arginine/serine-rich 11 OS=Bos taurus GN=SFRS11 PE=2 SV=1 - [Q148M1_BOVIN]	36.25	0.0519	2	2	2	3	482	53.4	10.52	1.234
Q3ZC55	Alpha-actinin-2 OS=Bos taurus GN=ACTN2 PE=2 SV=1 - [ACTN2_BOVIN]	1421.71	0.2405	2	5	18	104	894	103.7	5.45	1.235
A8E645	GFPT1 protein OS=Bos taurus GN=GFPT1 PE=2 SV=1 - [A8E645_BOVIN]	627.4	0.3333	4	18	18	52	681	76.7	6.83	1.235
F1MWY9	Uncharacterized protein (Fragment) OS=Bos taurus GN=ECI2 PE=2 SV=2 - [F1MWY9_BOVIN]	60.87	0.0241	1	1	1	3	374	40.7	8.19	1.236
Q56JX3	60S ribosomal protein L31 OS=Bos taurus GN=RPL31 PE=2 SV=1 - [RL31_BOVIN]	0	0.08	1	1	1	1	125	14.5	10.54	1.237
F1MKH6	Asparagine--tRNA ligase, cytoplasmic OS=Bos taurus GN=NARS PE=3 SV=1 - [F1MKH6_BOVIN]	159.71	0.1199	3	6	6	7	559	64.4	6.74	1.238
Q32PA9	Peptidyl-prolyl cis-trans isomerase FKBP2 OS=Bos taurus GN=FKBP2 PE=2 SV=1 - [FKBP2_BOVIN]	29.46	0.1929	2	2	2	2	140	15.4	8.88	1.239
E1BKT3	Uncharacterized protein OS=Bos taurus GN=Bt.110205 PE=4 SV=2 - [E1BKT3_BOVIN]	22.83	0.0082	1	1	1	1	1460	162.8	5.77	1.241
F1N556	Ubiquitin carboxyl-terminal hydrolase (Fragment) OS=Bos taurus GN=USP7 PE=3 SV=2 - [F1N556_BOVIN]	50.96	0.0313	1	2	2	3	1086	126.5	5.72	1.242
E1BKY9	Uncharacterized protein OS=Bos taurus GN=CPOX PE=4 SV=1 - [E1BKY9_BOVIN]	61	0.1269	1	4	4	5	449	50.3	8.35	1.243
A5D7D3	CSDE1 protein OS=Bos taurus GN=CSDE1 PE=2 SV=1 - [A5D7D3_BOVIN]	27.77	0.0443	2	3	3	3	767	85.7	6.2	1.243
Q2T9S4	Phosphoglycolate phosphatase OS=Bos taurus GN=PGP PE=2 SV=1 - [PGP_BOVIN]	50.32	0.1028	1	2	2	3	321	34.3	5.34	1.245
A7MB81	ERAP1 protein OS=Bos taurus GN=ERAP1 PE=2 SV=1 - [A7MB81_BOVIN]	124.66	0.1327	2	10	10	20	942	107	6.29	1.246
A6QLD6	MYO1B protein OS=Bos taurus GN=MYO1B PE=2 SV=1 - [A6QLD6_BOVIN]	95.6	0.0475	2	1	5	15	1136	131.7	9.31	1.246
P81948	Tubulin alpha-4A chain OS=Bos taurus GN=TUBA4A PE=1 SV=2 - [TBA4A_BOVIN]	4632.04	0.5022	2	2	16	341	448	49.9	5.06	1.249
A6QQS1	EIF2A protein OS=Bos taurus GN=EIF2A PE=2 SV=1 - [A6QQS1_BOVIN]	73.9	0.0376	2	2	2	2	585	65.2	9	1.253
F1N5A8	Caspase-4 subunit 1 (Fragment) OS=Bos taurus GN=CASP4 PE=2 SV=1 - [F1N5A8_BOVIN]	0	0.025	2	1	1	2	320	36.9	6.55	1.253
E1BK63	Ribosomal protein L15 OS=Bos taurus PE=3 SV=1 - [E1BK63_BOVIN]	48.68	0.0931	4	2	2	7	204	24.1	11.58	1.255
A5PJZ1	Calcium-binding mitochondrial carrier protein SCaMC-1 OS=Bos taurus GN=SLC25A24 PE=2 SV=1 - [SCMC1_BOVIN]	60.76	0.0503	1	2	2	5	477	53.3	7.34	1.257
A6QQR9	Alkaline phosphatase OS=Bos taurus GN=LOC100125266 PE=2 SV=1 - [A6QQR9_BOVIN]	60.14	0.0375	8	2	2	4	533	57	5.87	1.258
F1MY84	Uncharacterized protein OS=Bos taurus GN=CSPG4 PE=4 SV=2 - [F1MY84_BOVIN]	0	0.0065	1	1	1	1	2319	250.4	5.4	1.259
Q5E9A6	Vacuolar protein-sorting-associated protein 25 OS=Bos taurus GN=VPS25 PE=2 SV=1 - [VPS25_BOVIN]	51.12	0.0852	1	1	1	3	176	20.7	6.34	1.26
E1BMM4	Uncharacterized protein (Fragment) OS=Bos taurus GN=VPS26B PE=4 SV=2 - [E1BMM4_BOVIN]	31.81	0.0387	1	1	1	1	336	38.8	7.37	1.261
F1MJ90	Uncharacterized protein OS=Bos taurus GN=PHKB PE=4 SV=2 - [F1MJ90_BOVIN]	40.5	0.0111	1	1	1	1	1084	124	6.99	1.262
Q765P0	Claudin 3 (Fragment) OS=Bos taurus GN=CLDN3 PE=2 SV=1 - [Q765P0_BOVIN]	44.17	0.1667	6	1	1	4	96	10.2	5.02	1.262
P56965	N(G),N(G)-dimethylarginine dimethylaminohydrolase 1 OS=Bos taurus GN=DDAH1 PE=1 SV=3 - [DDAH1_BOVIN]	61.9	0.0632	1	1	2	6	285	31.3	6.01	1.263
E1BFG0	Alpha-aminoadipic semialdehyde dehydrogenase OS=Bos taurus GN=ALDH7A1 PE=3 SV=2 - [E1BFG0_BOVIN]	111.9	0.0686	2	3	3	8	539	58.6	7.09	1.263
E1BIN5	Uncharacterized protein OS=Bos taurus GN=CUL3 PE=3 SV=2 - [E1BIN5_BOVIN]	38.49	0.0417	1	2	2	2	768	88.9	8.48	1.264
A2I7N0	Serpin A3-4 OS=Bos taurus GN=SERPINA3-4 PE=3 SV=1 - [SPA34_BOVIN]	151.25	0.0535	10	1	2	26	411	46.3	6.32	1.264
F1N036	DnaJ homolog subfamily C member 3 OS=Bos taurus GN=DNAJC3 PE=4 SV=1 - [F1N036_BOVIN]	35.79	0.0179	2	1	1	1	504	57.7	5.83	1.266
Q4N783	Cell division cycle protein 48, putative OS=Theileria parva GN=TP01_0937 PE=3 SV=1 - [Q4N783_THEPA]	49.16	0.0617	2	1	3	4	811	90.3	5.25	1.266
E1BP90	Brefeldin A-inhibited guanine nucleotide-exchange protein 1 OS=Bos taurus GN=ARFGEF1 PE=4 SV=2 - [E1BP90_BOVIN]	40.71	0.0135	2	2	2	3	1849	208.7	5.81	1.266
Q17QQ1	Ragulator complex protein LAMTOR3 OS=Bos taurus GN=LAMTOR3 PE=2 SV=1 - [LTOR3_BOVIN]	0	0.129	1	1	1	1	124	13.6	7.34	1.268
F1N7D7	Dystroglycan OS=Bos taurus GN=DAG1 PE=4 SV=1 - [F1N7D7_BOVIN]	21.33	0.0168	2	1	1	1	895	97.2	8.46	1.269
A7E3A0	Putative uncharacterized protein (Fragment) OS=Bos taurus PE=2 SV=1 - [A7E3A0_BOVIN]	0	0.039	2	1	1	1	231	25.8	4.84	1.272
P12378	UDP-glucose 6-dehydrogenase OS=Bos taurus GN=UGDH PE=1 SV=2 - [UGDH_BOVIN]	256.68	0.2753	1	10	10	32	494	55.1	7.58	1.275
G3MZZ0	Glutathione peroxidase (Fragment) OS=Bos taurus GN=GPX2 PE=3 SV=1 - [G3MZZ0_BOVIN]	24.42	0.0753	1	1	1	1	146	17.2	8.16	1.275
F1MN84	Aminopeptidase N OS=Bos taurus GN=ANPEP PE=2 SV=2 - [F1MN84_BOVIN]	378.81	0.0694	5	5	5	27	965	109.3	5.36	1.276
F1MWZ2	Uncharacterized protein OS=Bos taurus GN=SLC22A18 PE=4 SV=2 - [F1MWZ2_BOVIN]	72.88	0.033	1	1	1	2	424	44.5	9.31	1.277
Q0VC12	Uncharacterized protein OS=Bos taurus GN=YIPF3 PE=2 SV=1 - [Q0VC12_BOVIN]	35.9	0.0576	1	2	2	2	347	38	5.94	1.279
F1N319	Rho-associated protein kinase 2 (Fragment) OS=Bos taurus GN=ROCK2 PE=4 SV=2 - [F1N319_BOVIN]	41.73	0.0075	2	1	1	2	1341	155.8	5.91	1.281
G3X7D5	Uncharacterized protein (Fragment) OS=Bos taurus GN=LOC787803 PE=3 SV=1 - [G3X7D5_BOVIN]	40.27	0.156	4	2	2	3	141	15.6	10.29	1.282
E1BDK7	Uncharacterized protein OS=Bos taurus GN=ELAC2 PE=4 SV=2 - [E1BDK7_BOVIN]	32.01	0.0245	1	1	1	1	777	85.9	7.71	1.282
Q95M40	Putative 42-9-9 protein (Fragment) OS=Bos taurus PE=2 SV=1 - [Q95M40_BOVIN]	29.8	0.1827	2	2	2	3	104	11.8	5.22	1.283
Q3T166	Mucosal pentraxin OS=Bos taurus GN=MPTX PE=2 SV=1 - [MPTX_BOVIN]	31.32	0.0369	1	1	1	5	217	24.7	9.41	1.285
P08728	Keratin, type I cytoskeletal 19 OS=Bos taurus GN=KRT19 PE=2 SV=1 - [K1C19_BOVIN]	2157.8	0.4612	18	8	17	197	399	43.9	5.01	1.286
Q3ZC53	RWD domain containing 1 OS=Bos taurus GN=RWDD1 PE=2 SV=1 - [Q3ZC53_BOVIN]	25.64	0.037	1	1	1	1	243	28	4.25	1.286
A6H7A2	Adenosine deaminase OS=Bos taurus GN=ADA PE=2 SV=1 - [A6H7A2_BOVIN]	0	0.1129	2	3	3	5	363	40.9	5.41	1.286
A6H7F8	DNA replication licensing factor MCM5 OS=Bos taurus GN=MCM5 PE=2 SV=1 - [A6H7F8_BOVIN]	39.03	0.0777	2	3	3	3	734	82.1	8.21	1.289
P53619	Coatomer subunit delta OS=Bos taurus GN=ARCN1 PE=1 SV=1 - [COPD_BOVIN]	191.01	0.1781	1	8	8	21	511	57.2	6.21	1.293
E1BA06	Uncharacterized protein OS=Bos taurus PE=4 SV=2 - [E1BA06_BOVIN]	31.6	0.0948	1	1	2	3	211	23.9	8.38	1.294
Q1RMX7	N-acetylneuraminic acid synthase OS=Bos taurus GN=NANS PE=2 SV=1 - [Q1RMX7_BOVIN]	45.68	0.1058	1	3	3	4	359	40.2	6.95	1.295
Q5E984	Translationally-controlled tumor protein OS=Bos taurus GN=TPT1 PE=2 SV=1 - [TCTP_BOVIN]	82.24	0.564	3	5	5	15	172	19.6	4.93	1.296
P08727	Keratin, type I cytoskeletal 19 OS=Homo sapiens GN=KRT19 PE=1 SV=4 - [K1C19_HUMAN]	1109.9	0.2675	7	4	12	119	400	44.1	5.14	1.299
F1N2X7	Uncharacterized protein (Fragment) OS=Bos taurus GN=MLLT4 PE=4 SV=2 - [F1N2X7_BOVIN]	50.44	0.0114	1	1	1	1	1761	197.9	6.27	1.299
E1B9R3	Uncharacterized protein OS=Bos taurus GN=UGGT1 PE=4 SV=2 - [E1B9R3_BOVIN]	65.1	0.0328	1	4	4	6	1555	177.6	5.74	1.301
B3BMZ6	T-protein OS=Escherichia coli O157:H7 str. EC869 GN=tyrA PE=3 SV=1 - [B3BMZ6_ECO57]	27.09	0.0214	2	1	1	2	373	42	6.01	1.302
E1B864	Integrin beta OS=Bos taurus PE=3 SV=2 - [E1B864_BOVIN]	31.26	0.0293	1	4	4	5	1808	200.2	5.97	1.303
F1MFC2	Uncharacterized protein OS=Bos taurus GN=DSG2 PE=3 SV=2 - [F1MFC2_BOVIN]	26.35	0.0072	1	1	1	2	1114	121.5	5.2	1.305
E1BGH0	Uncharacterized protein OS=Bos taurus GN=ABCF1 PE=3 SV=1 - [E1BGH0_BOVIN]	52.26	0.0284	1	2	2	4	845	95.9	6.55	1.308
G3X6X8	Trimethyllysine dioxygenase, mitochondrial (Fragment) OS=Bos taurus GN=TMLHE PE=4 SV=1 - [G3X6X8_BOVIN]	48.26	0.0532	2	1	1	1	301	35.3	7.53	1.313
F1N238	Poly(U)-binding-splicing factor PUF60 OS=Bos taurus GN=PUF60 PE=4 SV=1 - [F1N238_BOVIN]	50.15	0.1038	2	3	3	3	530	57	5.27	1.318
Q9BGI1	Peroxiredoxin-5, mitochondrial OS=Bos taurus GN=PRDX5 PE=2 SV=2 - [PRDX5_BOVIN]	123.68	0.1918	1	3	3	12	219	23.2	8.07	1.324
A2VE21	Coatomer subunit gamma-2 OS=Bos taurus GN=COPG2 PE=2 SV=1 - [COPG2_BOVIN]	110.97	0.0367	1	1	3	10	871	97.5	5.92	1.324
E1B844	Uncharacterized protein OS=Bos taurus GN=TIMM44 PE=4 SV=1 - [E1B844_BOVIN]	136.63	0.0749	1	3	3	7	454	51.4	7.71	1.325
E1BMM0	Uncharacterized protein (Fragment) OS=Bos taurus GN=NCBP1 PE=4 SV=2 - [E1BMM0_BOVIN]	51.53	0.0329	2	2	2	2	790	91.8	6.46	1.325
F1MDM6	Uncharacterized protein OS=Bos taurus GN=DCUN1D1 PE=4 SV=2 - [F1MDM6_BOVIN]	35.65	0.0697	1	1	1	1	244	28.3	4.98	1.325
Q3T102	Eukaryotic translation initiation factor 3 subunit E OS=Bos taurus GN=EIF3E PE=2 SV=1 - [EIF3E_BOVIN]	67.3	0.0854	1	3	3	5	445	52.2	6.04	1.326
B5UBG3	GTP-binding protein OS=Bubalus bubalis GN=Mx1 PE=2 SV=1 - [B5UBG3_BUBBU]	411.57	0.1358	2	2	7	23	648	74.8	6.14	1.333
Q3T122	Eukaryotic translation initiation factor 3 subunit D OS=Bos taurus GN=EIF3D PE=2 SV=1 - [EIF3D_BOVIN]	28.66	0.0365	1	2	2	2	548	63.9	6.05	1.336
F1MD34	Uncharacterized protein (Fragment) OS=Bos taurus GN=FAM129B PE=4 SV=2 - [F1MD34_BOVIN]	50.33	0.0417	1	2	2	5	743	84	5.76	1.336
Q2KJJ9	Fructose-1,6-bisphosphatase isozyme 2 OS=Bos taurus GN=FBP2 PE=2 SV=1 - [F16P2_BOVIN]	48.69	0.1121	1	2	2	2	339	36.7	7.66	1.343
A6QLG5	40S ribosomal protein S9 OS=Bos taurus GN=RPS9 PE=2 SV=1 - [RS9_BOVIN]	52.51	0.1856	1	4	4	10	194	22.6	10.65	1.346
G5E6M1	Polymeric immunoglobulin receptor OS=Bos taurus GN=PIGR PE=4 SV=1 - [G5E6M1_BOVIN]	52.85	0.0223	5	1	1	2	539	58.6	7.65	1.354
F1MNG5	Ornithine carbamoyltransferase, mitochondrial OS=Bos taurus GN=OTC PE=3 SV=1 - [F1MNG5_BOVIN]	144.71	0.2316	2	7	7	12	354	39.9	8.12	1.357
F1N026	Uncharacterized protein OS=Bos taurus GN=LOC100296890 PE=4 SV=1 - [F1N026_BOVIN]	35.94	0.0376	2	1	1	1	266	30.4	5.22	1.359
Q2YDE7	Protein archease OS=Bos taurus GN=ZBTB8OS PE=2 SV=2 - [ARCH_BOVIN]	26.55	0.0599	1	1	1	2	167	19.4	4.56	1.359
Q58DR3	Transaldolase OS=Bos taurus GN=TALDO1 PE=2 SV=1 - [Q58DR3_BOVIN]	104.56	0.0516	3	1	1	7	213	23.7	5.94	1.364
Q7M2V5	Myosin regulatory light chain (Fragment) OS=Bos taurus PE=1 SV=1 - [Q7M2V5_BOVIN]	265.81	0.5556	1	1	2	37	36	4.1	11.17	1.365
Q02337	D-beta-hydroxybutyrate dehydrogenase, mitochondrial OS=Bos taurus GN=BDH1 PE=1 SV=2 - [BDH_BOVIN]	32.36	0.061	1	2	2	3	344	38.4	8.69	1.368
A6QNM9	SLC25A12 protein OS=Bos taurus GN=SLC25A12 PE=2 SV=1 - [A6QNM9_BOVIN]	84.8	0.1585	1	4	7	11	675	74.5	8.27	1.371
A1L588	Asparagine synthetase (Fragment) OS=Bos taurus GN=ASNS PE=2 SV=1 - [A1L588_BOVIN]	73.74	0.0449	2	2	2	4	512	58.3	6.46	1.373
Q3ZBM3	XRCC6 protein (Fragment) OS=Bos taurus GN=XRCC6 PE=2 SV=1 - [Q3ZBM3_BOVIN]	61.89	0.0695	2	2	2	2	331	38.2	7.5	1.382
Q17QZ9	Interferon-induced protein with tetratricopeptide repeats 5 OS=Bos taurus GN=IFIT5 PE=2 SV=1 - [Q17QZ9_BOVIN]	40.5	0.0228	1	1	1	1	482	55.6	8.07	1.386
P05786	Keratin, type II cytoskeletal 8 OS=Bos taurus GN=KRT8 PE=2 SV=3 - [K2C8_BOVIN]	6918.94	0.4289	12	6	24	527	478	53.6	5.69	1.393
C7FFR6	Dolichol-phosphate mannosyltransferase OS=Bos taurus GN=DPM1 PE=2 SV=1 - [C7FFR6_BOVIN]	65.13	0.0346	2	1	1	2	260	29.6	9.61	1.393
A7Z025	PRPF8 protein OS=Bos taurus GN=PRPF8 PE=2 SV=1 - [A7Z025_BOVIN]	41.97	0.0086	1	1	1	2	2335	273.4	8.84	1.394
Q3SZ20	Serine hydroxymethyltransferase, mitochondrial OS=Bos taurus GN=SHMT2 PE=2 SV=1 - [GLYM_BOVIN]	70.09	0.125	2	4	4	11	504	55.6	7.71	1.397
Q9TS76	PA700 subunit P58=ATP-dependent 20 S proteasome activator (Fragments) OS=Bos taurus PE=1 SV=1 - [Q9TS76_BOVIN]	47.5	0.5169	1	1	3	3	89	9.9	4.28	1.404
G3X6X2	Uncharacterized protein OS=Bos taurus GN=NT5C PE=4 SV=1 - [G3X6X2_BOVIN]	68.06	0.0833	1	1	1	1	216	24.9	5.8	1.416
Q148H7	Keratin, type II cytoskeletal 79 OS=Bos taurus GN=KRT79 PE=2 SV=1 - [K2C79_BOVIN]	634.72	0.0879	17	2	5	146	535	57.7	7.46	1.417
Q28035	Glutathione S-transferase A1 OS=Bos taurus GN=GSTA1 PE=2 SV=3 - [GSTA1_BOVIN]	281.46	0.1486	2	1	3	30	222	25.4	8.57	1.42
Q3MHE4	DNA mismatch repair protein Msh2 OS=Bos taurus GN=MSH2 PE=2 SV=1 - [MSH2_BOVIN]	62.05	0.0182	1	1	1	1	934	104.9	5.78	1.421
G3X8G9	Uncharacterized protein OS=Bos taurus PE=3 SV=1 - [G3X8G9_BOVIN]	6140.81	0.3248	10	1	18	457	468	52.4	5.27	1.422
A2I7M9	Serpin A3-2 OS=Bos taurus GN=SERPINA3-2 PE=3 SV=1 - [SPA32_BOVIN]	84.56	0.0535	7	1	2	8	411	46.2	5.99	1.423
E1BDV7	Uncharacterized protein (Fragment) OS=Bos taurus GN=NAA25 PE=4 SV=2 - [E1BDV7_BOVIN]	55.04	0.0147	1	1	1	1	953	110	6.61	1.426
G3X6I0	Uncharacterized protein (Fragment) OS=Bos taurus PE=4 SV=1 - [G3X6I0_BOVIN]	19.87	0.0089	1	2	2	2	1917	202.9	4.93	1.437
F1MCB5	Uncharacterized protein OS=Bos taurus GN=SLC4A7 PE=2 SV=2 - [F1MCB5_BOVIN]	0	0.0256	3	1	1	1	429	48.6	6.01	1.444
G3X6K8	Haptoglobin alpha chain OS=Bos taurus GN=HP PE=3 SV=1 - [G3X6K8_BOVIN]	62.72	0.0723	4	3	3	11	401	44.8	7.71	1.449
F1MGK9	Uncharacterized protein OS=Bos taurus GN=LOC513555 PE=4 SV=2 - [F1MGK9_BOVIN]	45.79	0.0135	1	2	2	3	1846	203.8	7.34	1.45
Q0VCV0	Replication protein A1, 70kDa OS=Bos taurus GN=RPA1 PE=2 SV=1 - [Q0VCV0_BOVIN]	39.92	0.0227	1	1	1	1	616	68.2	7.72	1.45
A4IFB8	IPO4 protein OS=Bos taurus GN=IPO4 PE=2 SV=1 - [A4IFB8_BOVIN]	45.41	0.037	1	3	3	4	1081	118.2	5.06	1.452
A7E3V8	Signal recognition particle 68kDa (Fragment) OS=Bos taurus GN=SRP68 PE=2 SV=1 - [A7E3V8_BOVIN]	28.22	0.0356	2	1	1	3	618	69.9	8.47	1.454
Q0VCI3	Carboxylesterase 1 (Monocyte/macrophage serine esterase 1) OS=Bos taurus GN=CES1 PE=2 SV=1 - [Q0VCI3_BOVIN]	29.92	0.0179	3	1	1	2	558	61.5	6.25	1.456
Q32KV9	Phosphatidic acid phosphatase type 2A OS=Bos taurus GN=PPAP2A PE=2 SV=1 - [Q32KV9_BOVIN]	27.35	0.0702	1	1	1	3	285	32.2	8.7	1.459
P13214	Annexin A4 OS=Bos taurus GN=ANXA4 PE=1 SV=2 - [ANXA4_BOVIN]	296.06	0.4953	3	12	13	36	319	35.9	5.72	1.462
A5D9C1	Monoamine oxidase A OS=Bos taurus GN=MAOA PE=2 SV=1 - [A5D9C1_BOVIN]	36.23	0.0721	2	1	3	6	527	59.7	8.02	1.465
C1JZ67	Importin subunit alpha OS=Bos taurus GN=KPNA4 PE=2 SV=1 - [C1JZ67_BOVIN]	97.24	0.0595	1	1	2	3	521	57.9	4.96	1.488
A5D7C4	TNPO3 protein OS=Bos taurus GN=TNPO3 PE=2 SV=1 - [A5D7C4_BOVIN]	81.02	0.0423	1	2	2	3	923	104	5.53	1.494
P20591	Interferon-induced GTP-binding protein Mx1 OS=Homo sapiens GN=MX1 PE=1 SV=4 - [MX1_HUMAN]	366.96	0.1148	1	1	6	21	662	75.5	5.83	1.496
F6S1Q0	Uncharacterized protein OS=Bos taurus GN=KRT18 PE=3 SV=1 - [F6S1Q0_BOVIN]	284.01	0.2541	16	7	9	37	429	47.9	5.38	1.499
F1MNF8	Uncharacterized protein OS=Bos taurus GN=LOC100141266 PE=2 SV=1 - [F1MNF8_BOVIN]	4671.92	0.5078	7	1	16	344	449	49.9	5.06	1.501
E1BND6	Uncharacterized protein (Fragment) OS=Bos taurus GN=Bt.111067 PE=4 SV=2 - [E1BND6_BOVIN]	38.92	0.0101	1	3	3	4	2786	311.4	5.91	1.51
Q08DD6	Interferon regulatory factor 6 OS=Bos taurus GN=IRF6 PE=2 SV=1 - [IRF6_BOVIN]	68.33	0.0728	2	2	2	2	467	53.1	5.33	1.53
G0LQS1	Putative membrane protein OS=Staphylococcus aureus subsp. aureus LGA251 GN=SARLGA251_24150 PE=4 SV=1 - [G0LQS1_STAAU]	0	0.0141	2	1	1	3	993	108.7	9.31	1.537
Q3T0I5	Mitochondrial fission 1 protein OS=Bos taurus GN=FIS1 PE=2 SV=1 - [FIS1_BOVIN]	51.71	0.0724	1	1	1	1	152	16.9	9.01	1.541
E1BPW1	Oxysterol-binding protein (Fragment) OS=Bos taurus GN=OSBP PE=3 SV=2 - [E1BPW1_BOVIN]	34.78	0.0145	1	1	1	1	692	78.8	6.99	1.574
A6H7F6	Golgi phosphoprotein 3-like OS=Bos taurus GN=GOLPH3L PE=2 SV=1 - [GLP3L_BOVIN]	37.17	0.0456	2	1	1	1	285	32.8	6.21	1.62
E1BE60	Uncharacterized protein OS=Bos taurus GN=PPP1R14A PE=4 SV=1 - [E1BE60_BOVIN]	37.12	0.1497	1	1	1	2	147	16.6	9.74	1.64
Q5EAD2	D-3-phosphoglycerate dehydrogenase OS=Bos taurus GN=PHGDH PE=2 SV=3 - [SERA_BOVIN]	0	0.0169	1	1	1	1	533	56.4	6.89	1.642
A6QL88	Phosphatidylinositide phosphatase SAC1 OS=Bos taurus GN=SACM1L PE=2 SV=1 - [SAC1_BOVIN]	43.24	0.0426	1	2	2	2	587	67.1	7.4	1.667
A5D7Q2	Putative uncharacterized protein OS=Bos taurus PE=2 SV=1 - [A5D7Q2_BOVIN]	0	0.0431	1	1	1	1	487	51.6	6.62	1.684
G3MY87	Uncharacterized protein OS=Bos taurus GN=MGAM PE=4 SV=1 - [G3MY87_BOVIN]	58.12	0.0355	1	5	6	12	1832	207.1	5.58	1.694
F1MTF4	Uncharacterized protein (Fragment) OS=Bos taurus GN=GZMB PE=3 SV=1 - [F1MTF4_BOVIN]	37.55	0.0338	1	1	1	5	266	29.5	9.86	1.7
E1B8Q8	Uncharacterized protein OS=Bos taurus PE=4 SV=2 - [E1B8Q8_BOVIN]	45.3	0.0146	1	1	1	1	961	110.2	5.43	1.775
Q3T100	Microsomal glutathione S-transferase 3 OS=Bos taurus GN=MGST3 PE=2 SV=1 - [MGST3_BOVIN]	328.47	0.0855	1	1	1	9	152	16.9	9.54	1.837
A5PJE0	Glutathione S-transferase OS=Bos taurus GN=GSTA5 PE=2 SV=1 - [A5PJE0_BOVIN]	112.89	0.1351	2	1	2	9	222	25.4	8.92	1.845
A6QQ20	TGOLN2 protein (Fragment) OS=Bos taurus GN=TGOLN2 PE=2 SV=1 - [A6QQ20_BOVIN]	38.92	0.029	1	1	1	2	310	33.4	7.2	1.853
F1MTV5	Neutral amino acid transporter B(0) OS=Bos taurus GN=SLC1A5 PE=4 SV=2 - [F1MTV5_BOVIN]	42.9	0.0204	2	1	1	1	539	56.4	5.76	1.868
Q3T132	Ragulator complex protein LAMTOR2 OS=Bos taurus GN=LAMTOR2 PE=2 SV=1 - [LTOR2_BOVIN]	25.41	0.144	1	1	1	2	125	13.5	5.4	1.939
E1BPI7	Uncharacterized protein OS=Bos taurus GN=MON2 PE=4 SV=2 - [E1BPI7_BOVIN]	53.17	0.0134	1	2	2	2	1716	190	6.18	2.094
E1BKX3	Uncharacterized protein OS=Bos taurus GN=MYBBP1A PE=4 SV=1 - [E1BKX3_BOVIN]	45.79	0.0177	1	2	2	3	1353	151.9	9.19	2.151
Q0VC75	Tumor protein p53 inducible protein 3 OS=Bos taurus GN=TP53I3 PE=2 SV=1 - [Q0VC75_BOVIN]	43.48	0.0211	1	1	1	1	332	35.1	6.64	2.362
Q10568	Cleavage and polyadenylation specificity factor subunit 2 OS=Bos taurus GN=CPSF2 PE=1 SV=1 - [CPSF2_BOVIN]	0	0.0166	1	1	1	1	782	88.4	5.11	2.414
F1MJX4	Uncharacterized protein OS=Bos taurus GN=SKIV2L2 PE=4 SV=2 - [F1MJX4_BOVIN]	35.91	0.0213	3	1	1	1	937	105.9	6.34	2.514
Q0V8K9	Solute carrier family 29 (Nucleoside transporters), member 1 (Fragment) OS=Bos taurus GN=SLC29A1 PE=2 SV=1 - [Q0V8K9_BOVIN]	0	0.0333	2	1	1	1	450	49.2	8.31	2.666
E1BN44	Uncharacterized protein OS=Bos taurus GN=Bt.55413 PE=4 SV=2 - [E1BN44_BOVIN]	17.96	0.0162	1	1	1	1	1671	178.8	6.67	3.131
P67810	Signal peptidase complex catalytic subunit SEC11A OS=Bos taurus GN=SEC11A PE=2 SV=1 - [SC11A_BOVIN]	37.19	0.0615	1	1	1	1	179	20.6	9.48	3.558
