# Supplementary material for: Proteome analysis for the global proteins in the jejunum tissues of enterotoxigenic Escherichia coli -infected piglets
Source: Sci Rep. 2016 May 9;6:25640. doi: 10.1038/srep25640 (PMC4860632; doi:10.1038/srep25640)
Supplement: Supplementary File 5 [file srep25640-s6.xls]

## Sheet: X3J&X5J
Accession	Description	Score	Coverage	# Proteins	# Unique Peptides	# Peptides	# PSMs	# AAs	MW [kDa]	calc. pI	Recovery piglets/Resistant piglets
Q2T9X3	SPRY domain-containing protein 7 OS=Bos taurus GN=SPRYD7 PE=2 SV=1 - [SPRY7_BOVIN]	41.93	0.0408	1	1	1	1	196	21.6	6.7	0.336
F6QV99	ATPase family AAA domain-containing protein 1 OS=Bos taurus GN=ATAD1 PE=2 SV=2 - [ATAD1_BOVIN]	0	0.0443	1	1	1	1	361	40.7	6.9	0.359
F1N1D6	Metaxin-1 OS=Bos taurus GN=MTX1 PE=4 SV=2 - [F1N1D6_BOVIN]	20.81	0.0473	2	1	1	1	317	35.6	6.29	0.372
Q9TS76	PA700 subunit P58=ATP-dependent 20 S proteasome activator (Fragments) OS=Bos taurus PE=1 SV=1 - [Q9TS76_BOVIN]	47.5	0.5169	1	1	3	3	89	9.9	4.28	0.409
F1MZV2	Uncharacterized protein OS=Bos taurus GN=CHMP5 PE=4 SV=1 - [F1MZV2_BOVIN]	41.35	0.105	1	1	2	2	219	24.6	4.83	0.422
Q5EAD2	D-3-phosphoglycerate dehydrogenase OS=Bos taurus GN=PHGDH PE=2 SV=3 - [SERA_BOVIN]	0	0.0169	1	1	1	1	533	56.4	6.89	0.441
E1BIM8	Uncharacterized protein OS=Bos taurus GN=SRC PE=4 SV=1 - [E1BIM8_BOVIN]	52.57	0.107	1	2	4	6	542	60.2	7.42	0.446
E1BFX3	Ribosomal protein L37 OS=Bos taurus PE=3 SV=1 - [E1BFX3_BOVIN]	0	0.0928	2	1	1	1	97	11.1	11.53	0.449
E1B9V7	Uncharacterized protein OS=Bos taurus GN=WDR37 PE=4 SV=2 - [E1B9V7_BOVIN]	22.62	0.0242	1	1	1	1	496	54.7	7.23	0.454
Q0P5C2	Bifunctional methylenetetrahydrofolate dehydrogenase/cyclohydrolase, mitochondrial OS=Bos taurus GN=MTHFD2 PE=2 SV=1 - [MTDC_BOVIN]	0	0.0343	1	1	1	1	350	37.7	8.5	0.47
F1MII0	Uncharacterized protein OS=Bos taurus GN=GTF2A1 PE=4 SV=2 - [F1MII0_BOVIN]	0	0.0185	3	1	1	1	378	41.9	4.68	0.498
Q3T0L7	60S ribosomal protein L28 OS=Bos taurus GN=RPL28 PE=2 SV=3 - [RL28_BOVIN]	33.84	0.0803	1	1	1	2	137	15.7	11.97	0.503
P68210	Alpha-endosulfine OS=Bos taurus GN=ENSA PE=2 SV=1 - [ENSA_BOVIN]	0	0.0744	1	1	1	2	121	13.4	7.24	0.526
Q3SWZ3	Syntaxin-4 OS=Bos taurus GN=STX4 PE=2 SV=1 - [STX4_BOVIN]	31.5	0.0539	1	1	1	1	297	34.4	6.58	0.526
A7YWN9	Integrin beta OS=Bos taurus GN=ITGB7 PE=2 SV=1 - [A7YWN9_BOVIN]	79.06	0.0288	1	1	1	1	800	87.5	5.71	0.532
A2VDP5	Ectonucleotide pyrophosphatase/phosphodiesterase family member 4 OS=Bos taurus GN=ENPP4 PE=2 SV=1 - [ENPP4_BOVIN]	68.87	0.0508	2	2	2	2	453	51.1	6.52	0.545
Q148G7	Dynactin subunit 6 OS=Bos taurus GN=DCTN6 PE=2 SV=1 - [DCTN6_BOVIN]	0	0.0737	1	1	1	1	190	20.7	6.52	0.556
Q7M2V5	Myosin regulatory light chain (Fragment) OS=Bos taurus PE=1 SV=1 - [Q7M2V5_BOVIN]	265.81	0.5556	1	1	2	37	36	4.1	11.17	0.561
Q0III6	DnaJ homolog subfamily B member 6 OS=Bos taurus GN=DNAJB6 PE=2 SV=1 - [DNJB6_BOVIN]	0	0.0537	3	1	1	2	242	26.9	7.61	0.564
Q3T132	Ragulator complex protein LAMTOR2 OS=Bos taurus GN=LAMTOR2 PE=2 SV=1 - [LTOR2_BOVIN]	25.41	0.144	1	1	1	2	125	13.5	5.4	0.575
A2VE41	EGF-containing fibulin-like extracellular matrix protein 1 OS=Bos taurus GN=EFEMP1 PE=2 SV=1 - [A2VE41_BOVIN]	55.44	0.0261	1	1	1	1	498	54.8	5.02	0.577
Q29RS9	Replication factor C (Activator 1) 4, 37kDa OS=Bos taurus GN=RFC4 PE=2 SV=1 - [Q29RS9_BOVIN]	0	0.0564	1	1	1	1	337	37.1	8.07	0.578
Q2NL24	Proteasome assembly chaperone 2 OS=Bos taurus GN=PSMG2 PE=2 SV=1 - [PSMG2_BOVIN]	20.98	0.0455	1	1	1	1	264	29.2	5.9	0.586
Q4JH16	Myosin heavy chain isoform SMA (Fragment) OS=Bos taurus PE=2 SV=1 - [Q4JH16_BOVIN]	506.83	0.7308	1	1	4	42	52	5.6	8.5	0.589
A7Z090	ANK3 protein OS=Bos taurus GN=ANK3 PE=2 SV=1 - [A7Z090_BOVIN]	69.89	0.0348	1	1	2	2	1093	121.4	5.5	0.594
A1XED3	RPL17 (Fragment) OS=Bos taurus PE=2 SV=1 - [A1XED3_BOVIN]	67.5	0.186	13	1	1	2	86	10.1	9.99	0.596
E1B7E3	Uncharacterized protein OS=Bos taurus GN=GOLGA4 PE=4 SV=2 - [E1B7E3_BOVIN]	15.62	0.0072	1	1	1	1	2229	259	5.26	0.599
Q1JQ99	39S ribosomal protein L14, mitochondrial OS=Bos taurus GN=MRPL14 PE=2 SV=1 - [RM14_BOVIN]	111.85	0.0621	1	1	1	4	145	15.9	10.76	0.6
A7MAZ2	STX12 protein OS=Bos taurus GN=STX12 PE=2 SV=1 - [A7MAZ2_BOVIN]	38.26	0.0511	1	1	1	1	274	31.3	5.59	0.604
A8WFQ0	NADH dehydrogenase [ubiquinone] iron-sulfur protein 7, mitochondrial OS=Bos taurus GN=NDUFS7 PE=2 SV=1 - [A8WFQ0_BOVIN]	65.8	0.1173	4	2	2	6	179	20.1	9.69	0.607
F1MTX3	Uncharacterized protein (Fragment) OS=Bos taurus GN=SCAF4 PE=4 SV=2 - [F1MTX3_BOVIN]	30.85	0.0105	2	1	1	1	1148	125.7	9.69	0.609
Q9MZ13	Voltage-dependent anion-selective channel protein 3 OS=Bos taurus GN=VDAC3 PE=2 SV=1 - [VDAC3_BOVIN]	348.24	0.1413	3	3	4	38	283	30.7	8.78	0.617
F1MUA8	Uncharacterized protein (Fragment) OS=Bos taurus GN=UBXN7 PE=4 SV=2 - [F1MUA8_BOVIN]	0	0.0316	1	1	1	1	474	53.6	5.12	0.618
G3MZD8	Uncharacterized protein (Fragment) OS=Bos taurus GN=TXNDC5 PE=4 SV=1 - [G3MZD8_BOVIN]	33.86	0.0366	1	2	2	3	437	47.2	8.82	0.621
Q0VC75	Tumor protein p53 inducible protein 3 OS=Bos taurus GN=TP53I3 PE=2 SV=1 - [Q0VC75_BOVIN]	43.48	0.0211	1	1	1	1	332	35.1	6.64	0.624
P01252	Prothymosin alpha OS=Bos taurus GN=PTMA PE=1 SV=2 - [PTMA_BOVIN]	174.71	0.1273	2	2	2	10	110	12.1	3.79	0.625
P80513	Mesencephalic astrocyte-derived neurotrophic factor OS=Bos taurus GN=MANF PE=1 SV=2 - [MANF_BOVIN]	55.38	0.0559	1	1	1	3	179	20.3	8.54	0.626
Q7YR75	39S ribosomal protein L12, mitochondrial OS=Bos taurus GN=MRPL12 PE=1 SV=1 - [RM12_BOVIN]	81.79	0.0657	1	1	1	2	198	21.4	9.17	0.627
A4FV90	PCCA protein OS=Bos taurus GN=PCCA PE=2 SV=1 - [A4FV90_BOVIN]	62.6	0.0202	2	1	1	1	741	81.7	7.43	0.627
Q2TA49	Vasodilator-stimulated phosphoprotein OS=Bos taurus GN=VASP PE=2 SV=3 - [VASP_BOVIN]	44.61	0.0888	1	3	3	7	383	40.4	8.68	0.63
F1MKS3	Uncharacterized protein (Fragment) OS=Bos taurus GN=TXNDC5 PE=3 SV=2 - [F1MKS3_BOVIN]	37.71	0.035	1	1	1	5	257	28.7	5.11	0.63
A7MB77	RBM17 protein OS=Bos taurus GN=RBM17 PE=2 SV=1 - [A7MB77_BOVIN]	92.36	0.0499	1	2	2	4	401	44.9	5.97	0.632
O62830	Protein phosphatase 1B OS=Bos taurus GN=PPM1B PE=2 SV=2 - [PPM1B_BOVIN]	0	0.0372	1	1	1	1	484	53.4	5.08	0.632
Q5E9L6	Serine/threonine-protein kinase 4 OS=Bos taurus GN=STK4 PE=2 SV=1 - [STK4_BOVIN]	36.93	0.0821	2	3	3	3	487	55.6	5.05	0.633
Q5KR49	Tropomyosin alpha-1 chain OS=Bos taurus GN=TPM1 PE=2 SV=1 - [TPM1_BOVIN]	442.42	0.2958	2	3	11	39	284	32.7	4.74	0.636
F1N2E5	Cytochrome c oxidase subunit 6B1 OS=Bos taurus GN=COX6B1 PE=4 SV=1 - [F1N2E5_BOVIN]	39.26	0.2442	3	2	2	2	86	10.1	8.47	0.637
Q2HJ38	Calponin-1 OS=Bos taurus GN=CNN1 PE=2 SV=1 - [CNN1_BOVIN]	1187.02	0.6296	1	13	13	106	297	33.3	8.97	0.643
P19427	Dermatopontin OS=Bos taurus GN=DPT PE=1 SV=3 - [DERM_BOVIN]	94.14	0.1493	1	3	3	7	201	24	5	0.644
Q148C4	Purkinje cell protein 4 OS=Bos taurus GN=PCP4 PE=3 SV=1 - [PCP4_BOVIN]	78.98	0.2581	1	1	1	5	62	6.8	6.71	0.645
A5PK76	ASPSCR1 protein OS=Bos taurus GN=ASPSCR1 PE=2 SV=1 - [A5PK76_BOVIN]	38.13	0.029	2	1	1	1	552	59.9	8.05	0.655
Q17QT7	Protein FAM49A OS=Bos taurus GN=FAM49A PE=2 SV=1 - [FA49A_BOVIN]	35.82	0.0867	1	1	2	2	323	37.3	6.01	0.657
F1N7B9	Endophilin-B1 OS=Bos taurus GN=SH3GLB1 PE=4 SV=2 - [F1N7B9_BOVIN]	24.07	0.0449	2	1	1	1	334	37.2	6.43	0.659
Q862L7	Similar to elongation factor 1 alpha (Fragment) OS=Bos taurus PE=2 SV=1 - [Q862L7_BOVIN]	874.49	0.5618	3	1	8	118	178	19.3	6.58	0.661
A5D9E8	Corneal keratan sulfate proteoglycan 25 core protein OS=Bos taurus GN=OGN PE=2 SV=1 - [A5D9E8_BOVIN]	429.9	0.194	5	7	7	37	299	34.2	5.62	0.661
Q0II28	RAB4B protein OS=Bos taurus GN=RAB4B PE=2 SV=2 - [Q0II28_BOVIN]	68.95	0.1174	21	1	2	4	213	23.6	6.06	0.662
Q5KR48	Tropomyosin beta chain OS=Bos taurus GN=TPM2 PE=2 SV=1 - [TPM2_BOVIN]	689.72	0.3063	1	5	11	65	284	32.8	4.7	0.665
A7YWM8	NANP protein OS=Bos taurus GN=NANP PE=2 SV=1 - [A7YWM8_BOVIN]	23.9	0.0726	1	1	1	1	248	27.6	6.52	0.669
G3X6U0	Uncharacterized protein (Fragment) OS=Bos taurus PE=4 SV=1 - [G3X6U0_BOVIN]	0	0.0313	1	1	1	2	543	60.7	9.51	0.67
E1BF45	Uncharacterized protein OS=Bos taurus GN=CDHR2 PE=4 SV=2 - [E1BF45_BOVIN]	39.69	0.0149	1	1	1	1	1279	138.8	4.5	0.672
Q2T9S4	Phosphoglycolate phosphatase OS=Bos taurus GN=PGP PE=2 SV=1 - [PGP_BOVIN]	50.32	0.1028	1	2	2	3	321	34.3	5.34	0.678
F1N5A8	Caspase-4 subunit 1 (Fragment) OS=Bos taurus GN=CASP4 PE=2 SV=1 - [F1N5A8_BOVIN]	0	0.025	2	1	1	2	320	36.9	6.55	0.68
Q1RMM1	Zinc finger CCCH domain-containing protein 15 OS=Bos taurus GN=ZC3H15 PE=2 SV=1 - [ZC3HF_BOVIN]	52	0.0329	1	1	1	2	426	48.5	5.24	0.682
Q3SX44	N(G),N(G)-dimethylarginine dimethylaminohydrolase 2 OS=Bos taurus GN=DDAH2 PE=2 SV=1 - [DDAH2_BOVIN]	80.81	0.1439	1	2	3	5	285	29.8	6.01	0.684
F1MZ03	Uncharacterized protein (Fragment) OS=Bos taurus GN=ACAP2 PE=2 SV=1 - [F1MZ03_BOVIN]	47.46	0.0769	2	4	4	4	780	88.2	6.86	0.686
F1N2N5	Myristoylated alanine-rich C-kinase substrate OS=Bos taurus GN=MARCKS PE=2 SV=1 - [F1N2N5_BOVIN]	0	0.045	2	1	1	2	333	31.7	4.39	0.686
G3N058	Uncharacterized protein (Fragment) OS=Bos taurus PE=4 SV=1 - [G3N058_BOVIN]	0	0.0909	3	1	1	1	143	16.3	6.55	0.687
Q0VCE0	EPN2 protein (Fragment) OS=Bos taurus GN=EPN2 PE=2 SV=1 - [Q0VCE0_BOVIN]	41.87	0.0373	4	1	1	1	268	30.4	9.23	0.696
F1MXJ5	IST1 homolog OS=Bos taurus GN=IST1 PE=4 SV=2 - [F1MXJ5_BOVIN]	109.75	0.0714	2	2	2	5	364	39.8	5.35	0.7
A5PJZ4	HECTD3 protein OS=Bos taurus GN=HECTD3 PE=2 SV=1 - [A5PJZ4_BOVIN]	48.43	0.0325	2	2	2	2	861	97.2	5.54	0.701
G3MZ95	Uncharacterized protein OS=Bos taurus GN=FHL1 PE=4 SV=1 - [G3MZ95_BOVIN]	85.5	0.15	3	4	4	8	280	31.9	8.37	0.702
E1B7K5	Uncharacterized protein OS=Bos taurus GN=CKAP5 PE=4 SV=2 - [E1B7K5_BOVIN]	43	0.0138	1	2	2	2	2032	225	7.85	0.703
Q3MHJ4	Multiple coagulation factor deficiency 2 OS=Bos taurus GN=MCFD2 PE=2 SV=1 - [Q3MHJ4_BOVIN]	0	0.2473	3	1	1	1	93	10.6	4.41	0.704
A2VE03	E3 ubiquitin-protein ligase OS=Bos taurus GN=ITCH PE=2 SV=1 - [A2VE03_BOVIN]	45.58	0.0162	3	1	1	1	862	98.6	6.23	0.705
Q3ZCC8	Tubulin polymerization-promoting protein family member 3 OS=Bos taurus GN=TPPP3 PE=1 SV=1 - [TPPP3_BOVIN]	126.8	0.3409	1	5	5	9	176	18.9	9.11	0.705
Q3T133	Transmembrane emp24 domain-containing protein 9 OS=Bos taurus GN=TMED9 PE=2 SV=1 - [TMED9_BOVIN]	56.21	0.1617	1	3	3	13	235	27.3	7.93	0.707
G3N1Q0	Uncharacterized protein OS=Bos taurus GN=LOC783065 PE=4 SV=1 - [G3N1Q0_BOVIN]	44.81	0.0556	2	1	1	1	306	33.2	8.28	0.707
E1BE60	Uncharacterized protein OS=Bos taurus GN=PPP1R14A PE=4 SV=1 - [E1BE60_BOVIN]	37.12	0.1497	1	1	1	2	147	16.6	9.74	0.707
G3MXD1	Ubiquinol-cytochrome c reductase iron-sulfur subunit OS=Bos taurus GN=UQCRFS1 PE=3 SV=1 - [G3MXD1_BOVIN]	172.56	0.0517	2	1	1	6	271	29.9	9.42	0.708
F1MPP1	Uncharacterized protein (Fragment) OS=Bos taurus GN=LOC781001 PE=3 SV=2 - [F1MPP1_BOVIN]	43.51	0.0514	2	1	1	1	214	23.5	7.64	0.708
Q8MKE3	Glycylpeptide N-tetradecanoyltransferase OS=Bos taurus PE=2 SV=1 - [Q8MKE3_BOVIN]	45.2	0.0337	8	1	1	3	416	48.1	8.32	0.708
A6QLP2	Adenosylhomocysteinase OS=Bos taurus GN=AHCYL2 PE=2 SV=1 - [A6QLP2_BOVIN]	84.78	0.1031	2	1	6	9	611	66.7	7.36	0.708
E2P9K1	60 kDa chaperonin OS=Mannheimia haemolytica serotype A2 str. BOVINE GN=groL PE=3 SV=1 - [E2P9K1_PASHA]	52.4	0.0311	1	1	1	2	546	57.5	5	0.709
A6QLZ6	GLRX5 protein OS=Bos taurus GN=GLRX5 PE=2 SV=1 - [A6QLZ6_BOVIN]	43.69	0.0886	1	1	1	1	158	16.8	7.99	0.711
Q4MZ42	Putative uncharacterized protein OS=Theileria parva GN=TP03_0649 PE=4 SV=1 - [Q4MZ42_THEPA]	0	0.0065	1	1	1	2	1228	141.7	6.74	0.711
Q1RMW4	Adaptor protein, phosphotyrosine interaction, PH domain and leucine zipper containing 2 OS=Bos taurus GN=APPL2 PE=2 SV=1 - [Q1RMW4_BOVIN]	26.72	0.0211	1	1	1	1	662	73.9	5	0.711
A6QLT8	FOLH1 protein OS=Bos taurus GN=FOLH1 PE=2 SV=1 - [A6QLT8_BOVIN]	0	0.0293	2	1	1	1	750	84.5	5.74	0.713
Q862F6	Similar to elongation factor 1 alpha (Fragment) OS=Bos taurus PE=2 SV=1 - [Q862F6_BOVIN]	817.81	0.4805	2	1	6	149	154	17.2	8.92	0.714
E1BIX5	Uncharacterized protein OS=Bos taurus GN=NUP153 PE=4 SV=2 - [E1BIX5_BOVIN]	50.45	0.0094	1	1	1	1	1485	153.9	8.92	0.715
Q70VZ7	2-acylglycerol O-acyltransferase 1 OS=Bos taurus GN=MOGAT1 PE=2 SV=1 - [MOGT1_BOVIN]	0	0.0358	1	1	1	1	335	39.1	9.11	0.715
A1L539	Glypican 6 OS=Bos taurus GN=GPC6 PE=2 SV=1 - [A1L539_BOVIN]	34.84	0.0974	1	1	1	1	154	17.5	7.14	0.715
F1MWH2	Adenosylhomocysteinase OS=Bos taurus GN=AHCYL1 PE=3 SV=2 - [F1MWH2_BOVIN]	155.33	0.1283	3	2	6	12	530	58.9	6.89	0.716
F1MD40	Uncharacterized protein OS=Bos taurus GN=COL6A6 PE=4 SV=2 - [F1MD40_BOVIN]	49.64	0.0115	1	1	1	1	2270	247	7.34	0.719
A4FV68	Serine/threonine-protein phosphatase 2A 56 kDa regulatory subunit epsilon isoform OS=Bos taurus GN=PPP2R5E PE=1 SV=1 - [2A5E_BOVIN]	52.99	0.03	1	1	1	1	467	54.7	6.95	0.721
Q0II59	Pyridoxal kinase OS=Bos taurus GN=PDXK PE=2 SV=1 - [PDXK_BOVIN]	73.68	0.0994	1	2	2	4	312	34.8	5.94	0.724
P05059	Chromogranin-A OS=Bos taurus GN=CHGA PE=1 SV=1 - [CMGA_BOVIN]	55.97	0.0935	13	4	4	7	449	50	4.73	0.725
P68102	Eukaryotic translation initiation factor 2 subunit 1 OS=Bos taurus GN=EIF2S1 PE=2 SV=2 - [IF2A_BOVIN]	46.67	0.1175	1	3	3	4	315	36.1	5.08	0.726
F1MMK9	Alpha-1-microglobulin OS=Bos taurus GN=AMBP PE=4 SV=2 - [F1MMK9_BOVIN]	38.79	0.054	2	1	1	1	352	39.3	7.78	0.726
A6QPM9	PTMS protein OS=Bos taurus GN=PTMS PE=4 SV=1 - [A6QPM9_BOVIN]	43.29	0.2157	4	2	2	2	102	11.5	4.16	0.727
E1BEL9	Uncharacterized protein OS=Bos taurus GN=COASY PE=3 SV=1 - [E1BEL9_BOVIN]	26.78	0.0214	1	1	1	1	562	61.8	7.28	0.727
G3MXD0	Uncharacterized protein (Fragment) OS=Bos taurus GN=IRF2BP2 PE=4 SV=1 - [G3MXD0_BOVIN]	26.4	0.0323	1	1	1	1	465	47.7	8.88	0.729
F1N0W1	Uncharacterized protein OS=Bos taurus GN=FCHSD1 PE=4 SV=2 - [F1N0W1_BOVIN]	85.61	0.0212	1	2	2	3	1275	142.9	6.04	0.732
E1BA29	Uncharacterized protein OS=Bos taurus GN=GNAQ PE=4 SV=1 - [E1BA29_BOVIN]	50.56	0.1504	1	1	4	6	359	42.1	5.68	0.733
A7Z027	SMARCA5 protein OS=Bos taurus GN=SMARCA5 PE=2 SV=1 - [A7Z027_BOVIN]	41.37	0.0295	4	3	3	3	1052	121.9	8.18	0.735
F1MCQ7	Uncharacterized protein (Fragment) OS=Bos taurus GN=LOC505709 PE=3 SV=2 - [F1MCQ7_BOVIN]	0	0.0143	1	1	1	1	1257	138	5.68	0.735
A2VE20	UBE2G1 protein OS=Bos taurus GN=UBE2G1 PE=2 SV=1 - [A2VE20_BOVIN]	55.21	0.1059	1	1	1	1	170	19.5	5.3	0.738
Q3T0K8	ER membrane protein complex subunit 4 OS=Bos taurus GN=EMC4 PE=2 SV=1 - [EMC4_BOVIN]	0	0.0546	1	1	1	1	183	20.1	8.62	0.739
Q5E948	OCIA domain-containing protein 1 OS=Bos taurus GN=Ociad1 PE=2 SV=1 - [OCAD1_BOVIN]	61.64	0.1215	1	2	2	3	247	27.8	7.17	0.739
F1N327	Mannose-6-phosphate isomerase OS=Bos taurus GN=MPI PE=3 SV=2 - [F1N327_BOVIN]	31.21	0.0261	2	1	1	1	422	45.9	6.84	0.739
F1MFL0	Uncharacterized protein (Fragment) OS=Bos taurus GN=PRUNE2 PE=2 SV=2 - [F1MFL0_BOVIN]	34.56	0.0062	1	1	1	1	3081	340.7	4.45	0.742
Q56JX3	60S ribosomal protein L31 OS=Bos taurus GN=RPL31 PE=2 SV=1 - [RL31_BOVIN]	0	0.08	1	1	1	1	125	14.5	10.54	0.743
Q3T022	Histone deacetylase complex subunit SAP18 OS=Bos taurus GN=SAP18 PE=2 SV=1 - [SAP18_BOVIN]	50.06	0.2549	2	3	3	5	153	17.6	9.35	0.743
A4IFK3	LMOD1 protein OS=Bos taurus GN=LMOD1 PE=2 SV=1 - [A4IFK3_BOVIN]	25.23	0.0294	1	2	2	3	578	63.5	9.36	0.745
G3X6L5	Uncharacterized protein (Fragment) OS=Bos taurus PE=3 SV=1 - [G3X6L5_BOVIN]	50.37	0.1844	1	1	3	6	179	20.6	7.21	0.746
G1K208	Acyl-CoA synthetase family member 2, mitochondrial OS=Bos taurus GN=ACSF2 PE=4 SV=2 - [G1K208_BOVIN]	28.84	0.0277	2	2	2	3	614	68	7.77	0.747
A4IFD1	PDCD4 protein OS=Bos taurus GN=PDCD4 PE=2 SV=1 - [A4IFD1_BOVIN]	0	0.032	1	1	1	1	469	51.8	5.16	0.747
F1N0R5	von Willebrand factor OS=Bos taurus GN=VWF PE=4 SV=2 - [F1N0R5_BOVIN]	0	0.0032	2	1	1	3	2808	307.5	5.63	0.749
Q1JQA4	Tetraspanin-15 OS=Bos taurus GN=TSPAN15 PE=2 SV=1 - [TSN15_BOVIN]	27.35	0.0408	1	1	1	1	294	33.1	5.48	0.752
F1N218	Uncharacterized protein OS=Bos taurus GN=NOP58 PE=4 SV=2 - [F1N218_BOVIN]	55.42	0.0359	2	1	1	1	529	59.5	9.01	0.753
A4FV72	Peptidyl-prolyl cis-trans isomerase E OS=Bos taurus GN=PPIE PE=2 SV=1 - [PPIE_BOVIN]	573.47	0.0764	2	1	2	44	301	33.4	5.6	0.756
A2VDZ6	SIGIRR protein OS=Bos taurus GN=SIGIRR PE=2 SV=1 - [A2VDZ6_BOVIN]	46.68	0.0293	1	1	1	1	410	45.5	6.47	0.756
A6QR32	ARFGAP2 protein OS=Bos taurus GN=ARFGAP2 PE=2 SV=1 - [A6QR32_BOVIN]	49.99	0.037	2	1	1	1	486	53.2	9.17	0.756
G3MW14	Splicing factor 3A subunit 2 OS=Bos taurus GN=SF3A2 PE=4 SV=1 - [G3MW14_BOVIN]	34.24	0.0511	2	2	2	2	411	43.9	9.64	0.758
Q0V8B0	Dihydroorotate dehydrogenase (Fragment) OS=Bos taurus GN=DHODH PE=2 SV=1 - [Q0V8B0_BOVIN]	0	0.0356	3	1	1	1	393	42.5	9.47	0.759
A6QPU5	Aspartate--tRNA ligase, mitochondrial OS=Bos taurus GN=DARS2 PE=2 SV=1 - [SYDM_BOVIN]	0	0.0138	2	1	1	1	651	73.6	7.36	0.759
F1MX61	Uncharacterized protein OS=Bos taurus GN=SF3B1 PE=4 SV=2 - [F1MX61_BOVIN]	102.41	0.0683	2	5	5	5	1304	145.8	7.09	0.76
F1N6H4	Uncharacterized protein (Fragment) OS=Bos taurus PE=4 SV=2 - [F1N6H4_BOVIN]	62.12	0.0055	1	3	3	3	7284	824.2	5.3	0.76
Q2KJ45	TAR DNA binding protein OS=Bos taurus GN=TARDBP PE=2 SV=1 - [Q2KJ45_BOVIN]	74.05	0.0805	2	1	1	2	298	33.6	7.06	0.76
F1N214	Uncharacterized protein OS=Bos taurus PE=4 SV=2 - [F1N214_BOVIN]	0	0.0401	1	2	2	2	798	86.2	7.91	0.761
G3N336	Uncharacterized protein OS=Bos taurus GN=PHLDB1 PE=4 SV=1 - [G3N336_BOVIN]	53.2	0.0182	2	1	1	1	1371	150	8.94	0.761
G8JKV5	60S ribosomal protein L14 OS=Bos taurus GN=RPL14 PE=4 SV=1 - [G8JKV5_BOVIN]	223.22	0.108	2	2	2	13	213	23.4	10.78	0.762
A7Z038	ABCD3 protein OS=Bos taurus GN=ABCD3 PE=2 SV=1 - [A7Z038_BOVIN]	44.97	0.0534	1	3	3	4	656	75.3	9.26	0.764
Q32L92	Calponin-3 OS=Bos taurus GN=CNN3 PE=2 SV=1 - [CNN3_BOVIN]	116.39	0.0638	1	2	2	3	329	36.3	6.05	0.765
I0X5S4	Uncharacterized protein OS=Treponema sp. JC4 GN=MSI_25940 PE=4 SV=1 - [I0X5S4_9SPIO]	29.59	0.0128	3	1	1	1	468	52.3	5.41	0.766
F1MJT6	Creatine kinase S-type, mitochondrial OS=Bos taurus GN=CKMT2 PE=3 SV=1 - [F1MJT6_BOVIN]	46.35	0.1122	2	1	3	7	419	47.2	8.32	0.767
P81127	Gamma-soluble NSF attachment protein OS=Bos taurus GN=NAPG PE=1 SV=3 - [SNAG_BOVIN]	27.81	0.0321	1	1	1	1	312	34.6	5.41	0.769
E1BNY9	Uncharacterized protein OS=Bos taurus GN=LOC100850639 PE=4 SV=2 - [E1BNY9_BOVIN]	58.13	0.0169	1	5	5	5	4375	481.9	5.21	0.77
F1MAZ3	Microtubule-associated protein OS=Bos taurus GN=MAP4 PE=2 SV=2 - [F1MAZ3_BOVIN]	54.74	0.0644	8	1	5	8	1103	115	5.02	0.77
Q3MHR5	Serine/arginine-rich splicing factor 2 OS=Bos taurus GN=SRSF2 PE=2 SV=3 - [SRSF2_BOVIN]	380.16	0.1131	1	2	2	18	221	25.5	11.85	0.771
E1BNE7	Uncharacterized protein OS=Bos taurus GN=PTRF PE=2 SV=1 - [E1BNE7_BOVIN]	558.02	0.1923	2	7	7	38	390	43.4	5.59	0.772
Q5BIP4	Target of myb1 OS=Bos taurus GN=TOM1 PE=2 SV=1 - [Q5BIP4_BOVIN]	105.67	0.0915	1	3	3	7	492	54.2	4.82	0.775
Q3T000	Synaptobrevin homolog YKT6 OS=Bos taurus GN=YKT6 PE=2 SV=1 - [YKT6_BOVIN]	84.76	0.1263	1	2	2	2	198	22.5	6.58	0.775
A5D7N8	TMPO protein OS=Bos taurus GN=TMPO PE=2 SV=1 - [A5D7N8_BOVIN]	63.93	0.1754	5	6	6	11	382	42.9	9.42	0.776
F1MIB2	Uncharacterized protein OS=Bos taurus GN=GAK PE=4 SV=2 - [F1MIB2_BOVIN]	20.14	0.0071	2	1	1	1	1268	138	5.62	0.776
Q05443	Lumican OS=Bos taurus GN=LUM PE=1 SV=1 - [LUM_BOVIN]	324.16	0.2222	1	7	7	58	342	38.7	6.35	0.778
B2NIZ2	Electrogenic sodium bicarbonate cotransporter 1 OS=Bos taurus GN=SLC4A4 PE=2 SV=1 - [B2NIZ2_BOVIN]	31.1	0.0083	2	1	1	2	1079	121.3	6.87	0.778
A5PK26	Arf-GAP with coiled-coil, ANK repeat and PH domain-containing protein 1 OS=Bos taurus GN=ACAP1 PE=2 SV=1 - [ACAP1_BOVIN]	0	0.0215	2	1	1	1	745	82.1	7.44	0.778
Q3ZC41	Acetyl-Coenzyme A acyltransferase 1 OS=Bos taurus GN=ACAA1 PE=2 SV=1 - [Q3ZC41_BOVIN]	79.08	0.0967	1	3	3	10	424	44.3	8.05	0.779
E1BHY1	Uncharacterized protein OS=Bos taurus GN=EVL PE=4 SV=1 - [E1BHY1_BOVIN]	0	0.0334	1	1	1	1	419	44.7	8.84	0.779
F6Q9T8	Flotillin-2 (Fragment) OS=Bos taurus GN=FLOT2 PE=4 SV=1 - [F6Q9T8_BOVIN]	60.34	0.1098	5	2	2	3	246	27.1	5.3	0.78
P02510	Alpha-crystallin B chain OS=Bos taurus GN=CRYAB PE=1 SV=2 - [CRYAB_BOVIN]	34.51	0.1143	1	2	2	7	175	20	7.33	0.78
Q3T186	Ribose-5-phosphate isomerase (Fragment) OS=Bos taurus GN=RPIA PE=2 SV=2 - [RPIA_BOVIN]	0	0.0833	2	1	1	2	264	28.7	7.46	0.78
E1BN44	Uncharacterized protein OS=Bos taurus GN=Bt.55413 PE=4 SV=2 - [E1BN44_BOVIN]	17.96	0.0162	1	1	1	1	1671	178.8	6.67	0.78
P80724	Brain acid soluble protein 1 OS=Bos taurus GN=BASP1 PE=1 SV=3 - [BASP1_BOVIN]	50.06	0.304	2	5	5	9	227	23	4.6	0.781
Q2HJ26	Phosphoribosylaminoimidazole carboxylase, phosphoribosylaminoimidazole succinocarboxamide synthetase OS=Bos taurus GN=PAICS PE=2 SV=1 - [Q2HJ26_BOVIN]	52.1	0.0424	3	1	1	1	425	47.1	7.5	0.782
Q148F8	Heat shock protein beta-6 OS=Bos taurus GN=HSPB6 PE=2 SV=1 - [HSPB6_BOVIN]	25.47	0.1585	1	2	2	16	164	17.5	6.4	0.784
Q2KJA1	Endophilin-A2 OS=Bos taurus GN=SH3GL1 PE=2 SV=1 - [SH3G1_BOVIN]	93.06	0.1196	1	3	3	6	368	41.4	5.5	0.785
F1MSE4	Uncharacterized protein OS=Bos taurus GN=Bt.53642 PE=2 SV=2 - [F1MSE4_BOVIN]	0	0.0408	3	1	1	1	343	36.8	5.2	0.785
F6RP72	Uncharacterized protein (Fragment) OS=Bos taurus PE=3 SV=1 - [F6RP72_BOVIN]	3461.01	0.5278	7	1	16	331	449	49.8	5.1	0.786
Q2KJ89	Fibulin 5 OS=Bos taurus GN=FBLN5 PE=2 SV=1 - [Q2KJ89_BOVIN]	46.09	0.0938	2	4	4	9	448	50.1	4.73	0.786
P48616	Vimentin OS=Bos taurus GN=VIM PE=1 SV=3 - [VIME_BOVIN]	2451.37	0.5365	16	17	25	271	466	53.7	5.12	0.787
P04896	Guanine nucleotide-binding protein G(s) subunit alpha isoforms short OS=Bos taurus GN=GNAS PE=1 SV=1 - [GNAS2_BOVIN]	156.91	0.1523	10	3	4	14	394	45.7	5.71	0.787
Q0VCF1	Sorbin and SH3 domain containing 1 OS=Bos taurus GN=SORBS1 PE=2 SV=1 - [Q0VCF1_BOVIN]	84.86	0.0816	1	3	3	6	429	46.4	8.07	0.787
Q29S11	Nuclear ubiquitous casein and cyclin-dependent kinase substrate 1 OS=Bos taurus GN=NUCKS1 PE=2 SV=1 - [NUCKS_BOVIN]	134.65	0.1152	1	2	2	8	243	27.2	5.08	0.787
F1MZ92	Nuclease-sensitive element-binding protein 1 OS=Bos taurus GN=YBX1 PE=2 SV=2 - [F1MZ92_BOVIN]	117.86	0.3241	3	4	6	18	324	36	9.91	0.788
A6QM01	NAGLU protein OS=Bos taurus GN=NAGLU PE=2 SV=1 - [A6QM01_BOVIN]	32.64	0.024	1	1	1	1	667	74	6.21	0.789
Q9XSC6	Creatine kinase M-type OS=Bos taurus GN=CKM PE=1 SV=2 - [KCRM_BOVIN]	490.74	0.4541	1	12	13	47	381	43	7.12	0.79
G3N3E7	Uncharacterized protein (Fragment) OS=Bos taurus GN=LOC100848826 PE=4 SV=1 - [G3N3E7_BOVIN]	28.91	0.0967	3	2	2	5	269	30.7	7.36	0.79
E1BEA2	Uncharacterized protein OS=Bos taurus GN=EDC3 PE=2 SV=2 - [E1BEA2_BOVIN]	0	0.0334	1	1	1	1	509	55.9	7.11	0.79
F1MNS8	Uncharacterized protein OS=Bos taurus GN=PDAP1 PE=4 SV=2 - [F1MNS8_BOVIN]	105.5	0.2747	1	4	4	6	182	20.7	8.18	0.791
Q27966	Unconventional myosin-Ic OS=Bos taurus GN=MYO1C PE=1 SV=3 - [MYO1C_BOVIN]	159.61	0.1214	2	7	8	11	1063	121.9	9.25	0.791
Q0IIG7	Ras-related protein Rab-5A OS=Bos taurus GN=RAB5A PE=2 SV=1 - [RAB5A_BOVIN]	127.04	0.3116	3	3	5	13	215	23.7	8.15	0.793
F1MJV5	Ubiquitin carboxyl-terminal hydrolase OS=Bos taurus GN=USP14 PE=3 SV=2 - [F1MJV5_BOVIN]	120.74	0.0992	2	4	4	9	494	55.9	5.2	0.793
F1MSI2	Uncharacterized protein (Fragment) OS=Bos taurus GN=AGRN PE=4 SV=1 - [F1MSI2_BOVIN]	0	0.0079	1	1	1	2	2032	215.1	6.14	0.793
Q148K4	Lactate dehydrogenase D OS=Bos taurus GN=LDHD PE=2 SV=1 - [Q148K4_BOVIN]	99.1	0.1434	1	3	3	3	509	54.9	6.7	0.793
Q3ZBU5	FUS interacting protein (Serine/arginine-rich) 1 OS=Bos taurus GN=FUSIP1 PE=2 SV=1 - [Q3ZBU5_BOVIN]	46.38	0.1484	2	2	2	7	182	22.1	10.33	0.794
Q3SX40	PDZ and LIM domain protein 7 OS=Bos taurus GN=PDLIM7 PE=2 SV=1 - [PDLI7_BOVIN]	197.76	0.1816	2	5	5	20	424	46.4	8.34	0.795
A6QR40	Engulfment and cell motility protein 3 OS=Bos taurus GN=ELMO3 PE=2 SV=1 - [ELMO3_BOVIN]	0	0.0475	1	1	1	1	652	73.9	6.87	0.795
Q3SZR8	Serine/arginine-rich splicing factor 3 OS=Bos taurus GN=SRSF3 PE=2 SV=1 - [SRSF3_BOVIN]	186.29	0.1402	1	1	2	13	164	19.3	11.65	0.796
Q4N8S5	ATP synthase subunit beta OS=Theileria parva GN=TP01_0389 PE=3 SV=1 - [Q4N8S5_THEPA]	1657.5	0.1235	10	1	5	119	583	62.9	7.31	0.797
Q2KJH0	Tropomodulin 3 (Ubiquitous) OS=Bos taurus GN=TMOD3 PE=2 SV=1 - [Q2KJH0_BOVIN]	0	0.0619	1	1	1	1	339	38.2	5.01	0.797
Q58D68	Ectonucleotide pyrophosphatase/phosphodiesterase family member 6 OS=Sus scrofa GN=ENPP6 PE=2 SV=2 - [ENPP6_PIG]	40.76	0.0682	3	2	2	3	440	50.3	6.8	0.797
F1MYC4	Uncharacterized protein (Fragment) OS=Bos taurus GN=LOC782038 PE=4 SV=2 - [F1MYC4_BOVIN]	0	0.1099	2	2	2	2	282	31.5	5.01	0.797
Q1JQC5	Regulator of microtubule dynamics protein 3 OS=Bos taurus GN=RMDN3 PE=2 SV=1 - [RMD3_BOVIN]	36.17	0.0552	1	2	2	2	471	51.9	5.07	0.798
F1MIZ9	Importin subunit alpha OS=Bos taurus GN=KPNA3 PE=3 SV=2 - [F1MIZ9_BOVIN]	61.37	0.0644	1	1	2	2	497	55	4.83	0.799
Q0IIL6	Hydroxysteroid (17-beta) dehydrogenase 4 OS=Bos taurus GN=HSD17B4 PE=2 SV=1 - [Q0IIL6_BOVIN]	50.41	0.0272	2	2	2	4	736	79.5	8.68	0.8
Q0VCH9	GLI pathogenesis-related 2 OS=Bos taurus GN=GLIPR2 PE=2 SV=1 - [Q0VCH9_BOVIN]	44.03	0.0844	1	1	1	4	154	17.2	9.5	0.8
Q17QJ7	Pyrroline-5-carboxylate reductase 2 OS=Bos taurus GN=PYCR2 PE=2 SV=1 - [P5CR2_BOVIN]	0	0.0344	2	1	1	1	320	33.6	8.03	0.801
E1BCX9	Uncharacterized protein (Fragment) OS=Bos taurus GN=EPS8 PE=2 SV=2 - [E1BCX9_BOVIN]	22.03	0.0119	1	1	1	1	837	93.3	7.78	0.801
Q2TBR0	Propionyl-CoA carboxylase beta chain, mitochondrial OS=Bos taurus GN=PCCB PE=2 SV=1 - [PCCB_BOVIN]	88.71	0.0612	1	2	2	4	539	58.3	7.44	0.803
F1MJW5	Uncharacterized protein OS=Bos taurus GN=PALLD PE=4 SV=2 - [F1MJW5_BOVIN]	120.68	0.0822	3	3	9	16	1156	125.1	6.83	0.804
F1MXE4	26S proteasome non-ATPase regulatory subunit 6 OS=Bos taurus GN=PSMD6 PE=4 SV=1 - [F1MXE4_BOVIN]	34.81	0.0386	2	1	1	3	389	45.6	5.62	0.804
E1BM42	Uncharacterized protein OS=Bos taurus GN=KIAA1468 PE=4 SV=1 - [E1BM42_BOVIN]	62.77	0.0487	1	4	4	6	1212	133.9	5.34	0.804
Q3SZ11	Replication protein A3, 14kDa OS=Bos taurus GN=RPA3 PE=2 SV=1 - [Q3SZ11_BOVIN]	120.18	0.1901	1	1	1	3	121	13.5	4.91	0.804
A6QPI0	PPP1R12A protein OS=Bos taurus GN=PPP1R12A PE=2 SV=1 - [A6QPI0_BOVIN]	47.82	0.0953	3	5	5	6	724	79.4	5.44	0.805
F1N6I7	Versican core protein OS=Bos taurus GN=VCAN PE=2 SV=2 - [F1N6I7_BOVIN]	0	0.0183	5	1	1	1	656	74.7	7.2	0.805
Q29RM7	Fas (TNFRSF6) associated factor 1 OS=Bos taurus GN=FAF1 PE=2 SV=1 - [Q29RM7_BOVIN]	39.13	0.0169	1	1	1	1	650	73.8	4.87	0.805
Q58DS9	Ras-related protein Rab-5C OS=Bos taurus GN=RAB5C PE=2 SV=1 - [RAB5C_BOVIN]	209.11	0.4306	2	4	6	19	216	23.5	8.41	0.806
F1N556	Ubiquitin carboxyl-terminal hydrolase (Fragment) OS=Bos taurus GN=USP7 PE=3 SV=2 - [F1N556_BOVIN]	50.96	0.0313	1	2	2	3	1086	126.5	5.72	0.806
Q56JU9	40S ribosomal protein S24 OS=Bos taurus GN=RPS24 PE=2 SV=2 - [RS24_BOVIN]	26.43	0.2595	1	3	3	3	131	15.2	10.9	0.807
P00586	Thiosulfate sulfurtransferase OS=Bos taurus GN=TST PE=1 SV=3 - [THTR_BOVIN]	52.88	0.101	1	3	3	11	297	33.3	7.21	0.807
Q148F1	Cofilin-2 OS=Bos taurus GN=CFL2 PE=2 SV=1 - [COF2_BOVIN]	311.59	0.3795	1	3	5	69	166	18.7	7.88	0.808
Q3SZA4	Solute carrier family 25 (Carnitine/acylcarnitine translocase), member 20 OS=Bos taurus GN=SLC25A20 PE=2 SV=1 - [Q3SZA4_BOVIN]	36.31	0.1296	1	2	2	2	301	32.9	9.38	0.808
F1MVI3	Uncharacterized protein OS=Bos taurus GN=OLFML1 PE=2 SV=1 - [F1MVI3_BOVIN]	28.01	0.0411	5	1	1	1	219	25.2	8.31	0.808
Q5E992	Peptidyl-prolyl cis-trans isomerase-like 1 OS=Bos taurus GN=PPIL1 PE=2 SV=1 - [PPIL1_BOVIN]	32.37	0.0843	1	1	1	2	166	18.2	7.99	0.809
Q3T0V4	40S ribosomal protein S11 OS=Bos taurus GN=RPS11 PE=2 SV=3 - [RS11_BOVIN]	33.84	0.2089	1	4	4	6	158	18.4	10.3	0.81
Q3MHZ4	Transforming growth factor beta-1-induced transcript 1 protein OS=Bos taurus GN=TGFB1I1 PE=2 SV=2 - [TGFI1_BOVIN]	71.83	0.0943	1	3	3	5	456	49.4	6.89	0.81
F1MLW0	Non-muscle caldesmon OS=Bos taurus GN=CALD1 PE=2 SV=2 - [F1MLW0_BOVIN]	412.38	0.1664	4	11	11	51	535	62	6.48	0.811
A2VE46	Chloride intracellular channel 2 OS=Bos taurus GN=CLIC2 PE=2 SV=1 - [A2VE46_BOVIN]	50.21	0.1093	1	1	3	3	247	28.3	6	0.811
E1BA17	Uncharacterized protein OS=Bos taurus GN=LOC781493 PE=2 SV=2 - [E1BA17_BOVIN]	403.56	0.1089	1	15	15	45	1800	193.7	5.19	0.812
P30086	Phosphatidylethanolamine-binding protein 1 OS=Homo sapiens GN=PEBP1 PE=1 SV=3 - [PEBP1_HUMAN]	401.9	0.3262	2	1	5	54	187	21	7.53	0.814
F1MDM6	Uncharacterized protein OS=Bos taurus GN=DCUN1D1 PE=4 SV=2 - [F1MDM6_BOVIN]	35.65	0.0697	1	1	1	1	244	28.3	4.98	0.814
Q2HJD7	3-hydroxyisobutyrate dehydrogenase, mitochondrial OS=Bos taurus GN=HIBADH PE=2 SV=1 - [3HIDH_BOVIN]	68.22	0.0565	1	1	1	1	336	35.4	8.13	0.815
Q3ZCJ6	Epoxide hydrolase 1, microsomal (Xenobiotic) OS=Bos taurus GN=EPHX1 PE=2 SV=1 - [Q3ZCJ6_BOVIN]	198.82	0.0909	1	3	3	15	451	52.2	7.61	0.819
Q3ZBN5	Asporin OS=Bos taurus GN=ASPN PE=2 SV=1 - [ASPN_BOVIN]	22.81	0.1514	1	4	4	5	370	42.1	9.14	0.82
Q2YDE3	Vesicle transport protein GOT1B OS=Bos taurus GN=GOLT1B PE=2 SV=1 - [GOT1B_BOVIN]	63.66	0.1087	1	2	2	4	138	15.4	10.36	0.821
A5D7S6	PEF1 protein OS=Bos taurus GN=PEF1 PE=2 SV=1 - [A5D7S6_BOVIN]	0	0.0348	1	1	1	1	287	30.2	6.16	0.821
E1BI02	Fibromodulin OS=Bos taurus GN=FMOD PE=2 SV=1 - [E1BI02_BOVIN]	56.4	0.0533	2	2	2	5	375	42.9	5.9	0.821
P18203	Peptidyl-prolyl cis-trans isomerase FKBP1A OS=Bos taurus GN=FKBP1A PE=1 SV=2 - [FKB1A_BOVIN]	403.99	0.3981	3	3	3	26	108	11.9	8.15	0.822
A2VE13	Protein MAL2 OS=Bos taurus GN=MAL2 PE=1 SV=1 - [MAL2_BOVIN]	35.97	0.0625	1	1	1	2	176	19.1	7.74	0.822
E1BFD5	Uncharacterized protein (Fragment) OS=Bos taurus GN=CUL4B PE=3 SV=2 - [E1BFD5_BOVIN]	73.03	0.0197	1	1	1	1	965	109.8	8.29	0.824
A4FUD3	116 kDa U5 small nuclear ribonucleoprotein component OS=Bos taurus GN=EFTUD2 PE=2 SV=1 - [U5S1_BOVIN]	67.03	0.071	2	4	5	9	972	109.3	5	0.824
E1BKG4	Uncharacterized protein (Fragment) OS=Bos taurus PE=4 SV=2 - [E1BKG4_BOVIN]	0	0.0309	1	2	2	2	1295	146.5	8.27	0.825
E1BEN4	Uncharacterized protein OS=Bos taurus GN=GMPPA PE=4 SV=1 - [E1BEN4_BOVIN]	37.7	0.0762	1	3	3	4	420	46.2	6.87	0.826
P02721	ATP synthase-coupling factor 6, mitochondrial OS=Bos taurus GN=ATP5J PE=1 SV=2 - [ATP5J_BOVIN]	66.96	0.3148	1	2	2	2	108	12.5	9.31	0.827
J9QDU2	Periostin variant 6 OS=Bos taurus PE=2 SV=1 - [J9QDU2_BOVIN]	536.78	0.217	7	1	13	57	751	83.6	7.93	0.827
E1BB17	Uncharacterized protein OS=Bos taurus GN=HNRNPH3 PE=4 SV=1 - [E1BB17_BOVIN]	57.93	0.0983	2	2	3	3	346	36.9	6.87	0.828
P19404	NADH dehydrogenase [ubiquinone] flavoprotein 2, mitochondrial OS=Homo sapiens GN=NDUFV2 PE=1 SV=2 - [NDUV2_HUMAN]	261.44	0.2088	1	1	4	16	249	27.4	8.06	0.829
Q3SYZ8	PDZ and LIM domain protein 3 OS=Bos taurus GN=PDLIM3 PE=2 SV=1 - [PDLI3_BOVIN]	0	0.1551	1	4	4	6	316	34.3	7.93	0.829
Q3SX36	TFG protein OS=Bos taurus GN=TFG PE=2 SV=1 - [Q3SX36_BOVIN]	91.42	0.192	2	4	4	6	401	43.3	5.1	0.829
E1BMG1	Uncharacterized protein OS=Bos taurus GN=MOB1B PE=4 SV=1 - [E1BMG1_BOVIN]	33.41	0.0509	2	1	1	1	216	25.1	6.73	0.83
A1L5A6	Proteasomal ubiquitin receptor ADRM1 OS=Bos taurus GN=ADRM1 PE=2 SV=1 - [ADRM1_BOVIN]	35.29	0.0688	2	2	2	3	407	41.9	4.91	0.83
F1N1R8	Uncharacterized protein OS=Bos taurus GN=EML4 PE=4 SV=2 - [F1N1R8_BOVIN]	21.3	0.0121	1	1	1	2	995	110.3	6.33	0.83
P61603	10 kDa heat shock protein, mitochondrial OS=Bos taurus GN=HSPE1 PE=3 SV=2 - [CH10_BOVIN]	759.3	0.6765	1	7	7	79	102	10.9	8.92	0.831
Q32LE9	Cysteine and glycine-rich protein 2 OS=Bos taurus GN=CSRP2 PE=2 SV=3 - [CSRP2_BOVIN]	34.65	0.0518	1	1	1	1	193	20.9	8.62	0.831
A7YWC6	SUB1 protein OS=Bos taurus GN=SUB1 PE=2 SV=1 - [A7YWC6_BOVIN]	104.47	0.2598	1	3	3	8	127	14.4	9.6	0.831
Q765P0	Claudin 3 (Fragment) OS=Bos taurus GN=CLDN3 PE=2 SV=1 - [Q765P0_BOVIN]	44.17	0.1667	6	1	1	4	96	10.2	5.02	0.831
A6QNL5	PDIA6 protein (Fragment) OS=Bos taurus GN=PDIA6 PE=2 SV=1 - [A6QNL5_BOVIN]	899.62	0.2737	4	9	9	53	453	49.6	5.25	0.833
F1MNI4	Uncharacterized protein (Fragment) OS=Bos taurus GN=RAB5B PE=3 SV=1 - [F1MNI4_BOVIN]	100.04	0.2707	2	3	5	15	229	25.1	7.81	0.833
E1BDK6	Uncharacterized protein OS=Bos taurus GN=LAMB2 PE=2 SV=2 - [E1BDK6_BOVIN]	252.8	0.0588	2	7	7	17	1802	195.9	6.67	0.833
Q08E01	Adducin 3 (Gamma) OS=Bos taurus GN=ADD3 PE=2 SV=1 - [Q08E01_BOVIN]	70.26	0.0979	1	4	4	5	674	75.3	6.81	0.833
F2Z4E7	Uncharacterized protein OS=Bos taurus GN=ILF2 PE=4 SV=1 - [F2Z4E7_BOVIN]	191.16	0.2718	2	7	7	18	390	43	5.26	1.2
A7MB81	ERAP1 protein OS=Bos taurus GN=ERAP1 PE=2 SV=1 - [A7MB81_BOVIN]	124.66	0.1327	2	10	10	20	942	107	6.29	1.201
E1BG76	Uncharacterized protein OS=Bos taurus GN=SCFD1 PE=4 SV=2 - [E1BG76_BOVIN]	71.71	0.1092	1	4	4	4	641	72.4	6.38	1.201
P23934	NADH dehydrogenase [ubiquinone] iron-sulfur protein 6, mitochondrial OS=Bos taurus GN=NDUFS6 PE=1 SV=2 - [NDUS6_BOVIN]	51.02	0.121	2	1	1	1	124	13.4	9.07	1.201
P25417	Cystatin-B OS=Bos taurus GN=CSTB PE=1 SV=1 - [CYTB_BOVIN]	0	0.0714	3	1	1	1	98	11.1	6.79	1.201
F1MEM5	Glutamyl aminopeptidase OS=Bos taurus GN=ENPEP PE=4 SV=1 - [F1MEM5_BOVIN]	49.23	0.0544	2	4	4	6	956	109.8	5.27	1.201
F1MDQ6	Uncharacterized protein (Fragment) OS=Bos taurus GN=PRKG2 PE=4 SV=2 - [F1MDQ6_BOVIN]	24.05	0.0164	2	1	1	1	609	70	7.91	1.201
A5PK70	Nucleoside diphosphate kinase OS=Bos taurus GN=NME3 PE=2 SV=1 - [A5PK70_BOVIN]	0	0.071	1	1	1	5	169	19.1	7.91	1.203
P61286	Polyadenylate-binding protein 1 OS=Bos taurus GN=PABPC1 PE=2 SV=1 - [PABP1_BOVIN]	214.49	0.2752	6	16	16	39	636	70.6	9.5	1.204
Q5E9E6	60S ribosomal protein L10a OS=Bos taurus GN=RPL10A PE=2 SV=3 - [RL10A_BOVIN]	48.38	0.2488	4	5	5	11	217	24.8	9.94	1.204
P04272	Annexin A2 OS=Bos taurus GN=ANXA2 PE=1 SV=2 - [ANXA2_BOVIN]	698.14	0.5339	1	16	16	64	339	38.6	7.31	1.204
Q2KIC5	Inosine triphosphate pyrophosphatase OS=Bos taurus GN=ITPA PE=2 SV=1 - [ITPA_BOVIN]	45.57	0.0577	1	1	1	3	208	23	5.67	1.205
F1MZ35	DNA-directed RNA polymerase subunit OS=Bos taurus GN=POLR2I PE=3 SV=2 - [F1MZ35_BOVIN]	20.63	0.184	2	1	1	2	125	14.5	5.14	1.206
Q32LG5	Receptor expression-enhancing protein 6 OS=Bos taurus GN=REEP6 PE=2 SV=1 - [REEP6_BOVIN]	35.9	0.0703	1	1	1	1	185	20.6	7.88	1.206
H7CUU2	Putative permease OS=Clostridium perfringens F262 GN=HA1_06087 PE=4 SV=1 - [H7CUU2_CLOPF]	37.9	0.0162	1	1	1	3	431	47.8	8.44	1.209
Q3SZJ7	Lysosomal-associated membrane protein 2 OS=Bos taurus GN=LAMP2 PE=2 SV=1 - [Q3SZJ7_BOVIN]	47.48	0.0418	2	2	2	7	407	44.5	6.23	1.21
K9J688	Putative bovine leukaemia virus receptor (Fragment) OS=Desmodus rotundus PE=2 SV=1 - [K9J688_DESRO]	45.01	0.0093	3	1	1	1	1183	133.4	7.23	1.21
Q4N5P5	ADP-ribosylation factor, putative OS=Theileria parva GN=TP02_0245 PE=3 SV=1 - [Q4N5P5_THEPA]	20.53	0.0608	1	1	1	1	181	20.5	6.93	1.211
P62157	Calmodulin OS=Bos taurus GN=CALM PE=1 SV=2 - [CALM_BOVIN]	684.75	0.3826	6	7	7	59	149	16.8	4.22	1.212
Q2KID7	Oligosaccharyltransferase complex subunit OSTC OS=Bos taurus GN=OSTC PE=2 SV=1 - [OSTC_BOVIN]	32.47	0.0805	1	1	1	2	149	16.8	9.13	1.212
B1H0W8	Ribosomal protein L3 OS=Bos taurus GN=Rpl3 PE=2 SV=1 - [B1H0W8_BOVIN]	41.1	0.062	4	3	3	4	403	46	10.2	1.214
Q32LE4	Gamma-glutamylcyclotransferase OS=Bos taurus GN=GGCT PE=2 SV=1 - [GGCT_BOVIN]	26.98	0.0532	1	1	1	1	188	21.2	5.66	1.215
A6QNR8	TSC22D3 protein OS=Bos taurus GN=TSC22D3 PE=4 SV=1 - [A6QNR8_BOVIN]	0	0.0818	6	1	1	1	110	12.3	4.86	1.216
P14568	Argininosuccinate synthase OS=Bos taurus GN=ASS1 PE=2 SV=1 - [ASSY_BOVIN]	0	0.0364	1	2	2	2	412	46.4	7.52	1.216
Q2KIW9	UMP-CMP kinase OS=Bos taurus GN=CMPK1 PE=2 SV=2 - [KCY_BOVIN]	91.53	0.2653	1	4	4	12	196	22.3	5.83	1.218
P08166	Adenylate kinase 2, mitochondrial OS=Bos taurus GN=AK2 PE=1 SV=2 - [KAD2_BOVIN]	265.46	0.3112	1	5	5	20	241	26.5	8.13	1.218
Q5E936	Thioredoxin domain-containing protein 12 OS=Bos taurus GN=TXNDC12 PE=2 SV=1 - [TXD12_BOVIN]	83.52	0.1919	1	3	3	10	172	19.2	5.27	1.218
G3N2L0	Uncharacterized protein OS=Bos taurus PE=4 SV=1 - [G3N2L0_BOVIN]	36.65	0.0391	3	1	1	2	358	39.7	8.54	1.218
Q3ZC84	Cytosolic non-specific dipeptidase OS=Bos taurus GN=CNDP2 PE=2 SV=1 - [CNDP2_BOVIN]	435.74	0.1684	1	5	5	57	475	52.6	5.87	1.219
Q3ZBL5	Peptidyl-tRNA hydrolase 2, mitochondrial OS=Bos taurus GN=PTRH2 PE=2 SV=1 - [PTH2_BOVIN]	58.08	0.0838	1	1	1	3	179	19.3	8.44	1.221
A1L502	Solute carrier family 2 (Facilitated glucose transporter), member 6 OS=Bos taurus GN=SLC2A6 PE=2 SV=1 - [A1L502_BOVIN]	30.1	0.0572	2	1	1	2	507	54.4	8.94	1.222
A6QLS9	RAB10 protein OS=Bos taurus GN=RAB10 PE=2 SV=1 - [A6QLS9_BOVIN]	342.03	0.225	23	2	4	28	200	22.5	8.38	1.223
F1MG70	26S protease regulatory subunit 6B OS=Bos taurus GN=PSMC4 PE=2 SV=2 - [F1MG70_BOVIN]	72.91	0.1175	3	3	4	7	417	47.2	5.21	1.223
P10881	Lupus La protein homolog OS=Bos taurus GN=SSB PE=2 SV=2 - [LA_BOVIN]	57.25	0.0619	1	2	2	6	404	46.5	8.46	1.223
P56652	Inter-alpha-trypsin inhibitor heavy chain H3 OS=Bos taurus GN=ITIH3 PE=1 SV=2 - [ITIH3_BOVIN]	0	0.0112	1	1	1	1	891	99.5	5.9	1.223
G3X8G9	Uncharacterized protein OS=Bos taurus PE=3 SV=1 - [G3X8G9_BOVIN]	6140.81	0.3248	10	1	18	457	468	52.4	5.27	1.227
Q0V8D5	Interleukin enhancer binding factor 3 isoform c (Fragment) OS=Bos taurus GN=ILF3 PE=2 SV=1 - [Q0V8D5_BOVIN]	48.83	0.1928	1	1	7	12	415	45.4	5.58	1.227
Q8SQH5	ADP/ATP translocase 2 OS=Bos taurus GN=SLC25A5 PE=2 SV=3 - [ADT2_BOVIN]	709.22	0.5503	7	1	16	115	298	32.9	9.77	1.228
Q3T0G3	AHA1, activator of heat shock 90kDa protein ATPase homolog 1 (Yeast) OS=Bos taurus GN=AHSA1 PE=2 SV=1 - [Q3T0G3_BOVIN]	42.29	0.1183	1	3	3	4	338	38.2	5.53	1.23
F1MMK8	Lysine--tRNA ligase OS=Bos taurus GN=KARS PE=3 SV=1 - [F1MMK8_BOVIN]	63.48	0.114	2	6	6	16	623	71.3	6.79	1.23
A5D9D8	Cytochrome P450, subfamily IIIA, polypeptide 4 OS=Bos taurus GN=CYP3A4 PE=2 SV=1 - [A5D9D8_BOVIN]	0	0.0219	3	1	1	2	503	57.1	9.09	1.23
Q2HJ65	Histone H2A OS=Bos taurus GN=H2AFY PE=2 SV=1 - [Q2HJ65_BOVIN]	61.25	0.1402	1	3	3	3	371	39.5	9.77	1.231
Q148H7	Keratin, type II cytoskeletal 79 OS=Bos taurus GN=KRT79 PE=2 SV=1 - [K2C79_BOVIN]	634.72	0.0879	17	2	5	146	535	57.7	7.46	1.232
P29105	Hippocalcin-like protein 1 OS=Bos taurus GN=HPCAL1 PE=1 SV=4 - [HPCL1_BOVIN]	33.86	0.1399	3	2	3	3	193	22.3	5.35	1.233
F1MZ46	Acidic leucine-rich nuclear phosphoprotein 32 family member B (Fragment) OS=Bos taurus GN=ANP32B PE=4 SV=2 - [F1MZ46_BOVIN]	62.26	0.4545	2	2	8	11	154	17.3	4.54	1.235
B3BD01	Glutathione S-transferase OS=Escherichia coli O157:H7 str. EC869 GN=ECH7EC869_1600 PE=3 SV=1 - [B3BD01_ECO57]	81	0.0396	2	1	1	12	202	22.6	5.17	1.235
Q95M40	Putative 42-9-9 protein (Fragment) OS=Bos taurus PE=2 SV=1 - [Q95M40_BOVIN]	29.8	0.1827	2	2	2	3	104	11.8	5.22	1.236
F1N2Q7	Annexin OS=Bos taurus GN=Bt.28900 PE=3 SV=2 - [F1N2Q7_BOVIN]	193.64	0.0991	2	2	3	12	323	36	6.47	1.236
O02717	Non-muscle myosin heavy chain (Fragment) OS=Bos taurus PE=2 SV=2 - [O02717_BOVIN]	1770.31	0.4224	1	2	25	123	625	72.3	5.22	1.237
Q32L93	GMP reductase 2 OS=Bos taurus GN=GMPR2 PE=2 SV=1 - [GMPR2_BOVIN]	36.9	0.1379	2	1	3	4	348	38	7.46	1.238
F1MY44	Uncharacterized protein OS=Bos taurus GN=HNRNPM PE=2 SV=2 - [F1MY44_BOVIN]	185.08	0.2082	4	13	13	22	730	77.4	8.7	1.239
O18879	Glutathione S-transferase A2 OS=Bos taurus GN=GSTA2 PE=2 SV=4 - [GSTA2_BOVIN]	231.59	0.13	3	1	3	26	223	25.7	8.57	1.241
Q5E9H9	Mycophenolic acid acyl-glucuronide esterase, mitochondrial OS=Bos taurus GN=ABHD10 PE=2 SV=1 - [ABHDA_BOVIN]	38.99	0.0523	1	1	1	1	306	34	8.72	1.242
Q24M91	E2 ubiquitin conjugating enzyme UbcH5B (Fragment) OS=Bos taurus GN=UBCH5B PE=2 SV=1 - [Q24M91_BOVIN]	32.83	0.1236	5	1	1	2	89	9.9	7.34	1.243
F1MFC2	Uncharacterized protein OS=Bos taurus GN=DSG2 PE=3 SV=2 - [F1MFC2_BOVIN]	26.35	0.0072	1	1	1	2	1114	121.5	5.2	1.243
Q5E9J1	Heterogeneous nuclear ribonucleoprotein F OS=Bos taurus GN=HNRNPF PE=2 SV=3 - [HNRPF_BOVIN]	316.34	0.2295	2	6	8	39	414	45.7	5.49	1.245
Q3T122	Eukaryotic translation initiation factor 3 subunit D OS=Bos taurus GN=EIF3D PE=2 SV=1 - [EIF3D_BOVIN]	28.66	0.0365	1	2	2	2	548	63.9	6.05	1.247
E1BEL8	Uncharacterized protein OS=Bos taurus GN=HBE1 PE=3 SV=1 - [E1BEL8_BOVIN]	467.26	0.1837	1	1	2	56	147	16.1	8.68	1.248
Q3ZC53	RWD domain containing 1 OS=Bos taurus GN=RWDD1 PE=2 SV=1 - [Q3ZC53_BOVIN]	25.64	0.037	1	1	1	1	243	28	4.25	1.248
A2I7N0	Serpin A3-4 OS=Bos taurus GN=SERPINA3-4 PE=3 SV=1 - [SPA34_BOVIN]	151.25	0.0535	10	1	2	26	411	46.3	6.32	1.251
P81623	Endoplasmic reticulum resident protein 29 OS=Bos taurus GN=ERP29 PE=1 SV=2 - [ERP29_BOVIN]	63.15	0.1783	1	3	3	7	258	28.8	5.82	1.254
E1BAT6	Uncharacterized protein OS=Bos taurus PE=3 SV=1 - [E1BAT6_BOVIN]	255.45	0.2069	2	3	3	16	145	16.4	10.14	1.255
G3X807	Histone H4 (Fragment) OS=Bos taurus GN=LOC616167 PE=3 SV=1 - [G3X807_BOVIN]	562.66	0.602	11	6	6	40	98	10.9	11.36	1.256
E1BPC3	Uncharacterized protein OS=Bos taurus GN=ATP8B1 PE=4 SV=1 - [E1BPC3_BOVIN]	44.88	0.0232	1	2	2	3	1251	143.6	6.79	1.257
P67868	Casein kinase II subunit beta OS=Bos taurus GN=CSNK2B PE=1 SV=1 - [CSK2B_BOVIN]	20.7	0.0372	1	1	1	1	215	24.9	5.55	1.258
F6Q234	Uncharacterized protein OS=Bos taurus GN=PEPD PE=3 SV=1 - [F6Q234_BOVIN]	46.9	0.073	2	4	4	7	493	54.8	6.01	1.259
Q3ZBV8	Threonine--tRNA ligase, cytoplasmic OS=Bos taurus GN=TARS PE=2 SV=1 - [SYTC_BOVIN]	42.36	0.1369	2	9	9	12	723	83.4	6.77	1.259
F1MN84	Aminopeptidase N OS=Bos taurus GN=ANPEP PE=2 SV=2 - [F1MN84_BOVIN]	378.81	0.0694	5	5	5	27	965	109.3	5.36	1.259
Q3ZBT6	Transformer-2 protein homolog beta OS=Bos taurus GN=TRA2B PE=2 SV=1 - [TRA2B_BOVIN]	56.53	0.0729	1	2	2	3	288	33.6	11.25	1.26
Q3T102	Eukaryotic translation initiation factor 3 subunit E OS=Bos taurus GN=EIF3E PE=2 SV=1 - [EIF3E_BOVIN]	67.3	0.0854	1	3	3	5	445	52.2	6.04	1.26
Q5E9B4	Translation initiation factor eIF-2B subunit beta OS=Bos taurus GN=EIF2B2 PE=2 SV=1 - [EI2BB_BOVIN]	34.79	0.0513	1	1	1	2	351	39	6.48	1.26
Q5E9M8	Sideroflexin-1 OS=Bos taurus GN=SFXN1 PE=2 SV=3 - [SFXN1_BOVIN]	38.7	0.0621	1	1	1	1	322	35.7	9.32	1.261
A2VE99	Septin-11 OS=Bos taurus GN=SEPT11 PE=2 SV=1 - [SEP11_BOVIN]	104.78	0.1482	2	1	5	14	425	49	6.81	1.261
Q76I81	40S ribosomal protein S12 OS=Bos taurus GN=RPS12 PE=2 SV=1 - [RS12_BOVIN]	135.97	0.25	2	3	3	12	132	14.5	7.21	1.264
P00366	Glutamate dehydrogenase 1, mitochondrial OS=Bos taurus GN=GLUD1 PE=1 SV=2 - [DHE3_BOVIN]	140.82	0.3584	1	1	16	41	558	61.5	7.59	1.264
Q1RMJ6	Rho-related GTP-binding protein RhoC OS=Bos taurus GN=RHOC PE=2 SV=1 - [RHOC_BOVIN]	114.34	0.3834	3	1	5	17	193	22	6.58	1.267
G3MXT4	Uncharacterized protein OS=Bos taurus PE=4 SV=1 - [G3MXT4_BOVIN]	271.68	0.1794	6	12	12	48	630	68	4.82	1.267
F1MMY6	Transportin-1 (Fragment) OS=Bos taurus GN=TNPO1 PE=2 SV=2 - [F1MMY6_BOVIN]	121.83	0.13	5	10	10	16	854	97.3	4.98	1.267
Q8HZJ5	Ras-related protein Rab-27B OS=Bos taurus GN=RAB27B PE=2 SV=3 - [RB27B_BOVIN]	63.36	0.1009	1	2	2	4	218	24.6	6.09	1.267
E1BDV7	Uncharacterized protein (Fragment) OS=Bos taurus GN=NAA25 PE=4 SV=2 - [E1BDV7_BOVIN]	55.04	0.0147	1	1	1	1	953	110	6.61	1.267
I2I1D1	Sterol-binding domain-containing protein OS=Escherichia coli O32:H37 str. P4 GN=UWO_17934 PE=4 SV=1 - [I2I1D1_ECOLX]	37.58	0.0348	1	1	1	1	201	22.1	6.07	1.269
C7FFR6	Dolichol-phosphate mannosyltransferase OS=Bos taurus GN=DPM1 PE=2 SV=1 - [C7FFR6_BOVIN]	65.13	0.0346	2	1	1	2	260	29.6	9.61	1.27
F1MZX7	Uncharacterized protein (Fragment) OS=Bos taurus GN=KDELC2 PE=4 SV=2 - [F1MZX7_BOVIN]	37.64	0.0174	1	1	1	1	517	59.4	8.37	1.272
F1MBQ8	Uncharacterized protein OS=Bos taurus GN=DDX5 PE=2 SV=2 - [F1MBQ8_BOVIN]	166.81	0.145	4	4	9	19	614	69.1	8.92	1.273
A4IF82	MATR3 protein OS=Bos taurus GN=MATR3 PE=2 SV=1 - [A4IF82_BOVIN]	225.8	0.0675	3	3	3	13	844	93.8	5.52	1.278
P67827	Casein kinase I isoform alpha OS=Bos taurus GN=CSNK1A1 PE=1 SV=1 - [KC1A_BOVIN]	83.35	0.0954	3	3	3	7	325	37.5	9.48	1.279
F1N506	Uncharacterized protein (Fragment) OS=Bos taurus PE=3 SV=2 - [F1N506_BOVIN]	48.5	0.0669	1	4	4	7	897	100.6	5.74	1.279
G1U9S2	Serum albumin OS=Oryctolagus cuniculus GN=ALB PE=1 SV=1 - [G1U9S2_RABIT]	289.5	0.0641	1	1	4	37	608	68.9	6.3	1.281
E1BP36	MMS19 nucleotide excision repair protein homolog OS=Bos taurus GN=MMS19 PE=2 SV=3 - [MMS19_BOVIN]	22.75	0.0165	2	1	1	1	1030	113	6.14	1.281
E1BE98	Uncharacterized protein OS=Bos taurus GN=XPO1 PE=4 SV=2 - [E1BE98_BOVIN]	185.24	0.1242	1	9	9	14	1071	123.1	6.11	1.286
Q2KJD7	Ubiquitin-like domain-containing CTD phosphatase 1 OS=Bos taurus GN=UBLCP1 PE=2 SV=1 - [UBCP1_BOVIN]	34.24	0.0881	1	2	2	3	318	36.8	6.46	1.288
A6QQ20	TGOLN2 protein (Fragment) OS=Bos taurus GN=TGOLN2 PE=2 SV=1 - [A6QQ20_BOVIN]	38.92	0.029	1	1	1	2	310	33.4	7.2	1.288
E1BF69	Uncharacterized protein OS=Bos taurus GN=IFI44L PE=4 SV=2 - [E1BF69_BOVIN]	34.8	0.0249	1	1	1	2	441	49.9	7.4	1.289
Q32LP0	Fermitin family homolog 3 OS=Bos taurus GN=FERMT3 PE=2 SV=1 - [URP2_BOVIN]	0	0.0421	2	2	2	2	665	75.7	6.64	1.289
A6QLW3	RPRD1B protein OS=Bos taurus GN=RPRD1B PE=2 SV=1 - [A6QLW3_BOVIN]	0	0.046	1	1	1	1	326	36.9	5.97	1.29
Q3SZI2	Lamin A/C OS=Bos taurus GN=LMNA PE=2 SV=1 - [Q3SZI2_BOVIN]	347.35	0.3217	3	16	16	38	572	65.1	6.99	1.29
G3X7D5	Uncharacterized protein (Fragment) OS=Bos taurus GN=LOC787803 PE=3 SV=1 - [G3X7D5_BOVIN]	40.27	0.156	4	2	2	3	141	15.6	10.29	1.29
Q3T0T7	GTP-binding protein SAR1b OS=Bos taurus GN=SAR1B PE=2 SV=1 - [SAR1B_BOVIN]	152.43	0.2879	2	3	4	13	198	22.4	6.11	1.29
Q3SWY5	Nitric oxide synthase-interacting protein OS=Bos taurus GN=NOSIP PE=2 SV=1 - [NOSIP_BOVIN]	0	0.0497	1	1	1	1	302	33	8.94	1.297
F1MEP6	Epithelial cell adhesion molecule OS=Bos taurus GN=EPCAM PE=4 SV=1 - [F1MEP6_BOVIN]	30.13	0.1369	2	4	4	13	314	34.8	6.67	1.299
P00426	Cytochrome c oxidase subunit 5A, mitochondrial OS=Bos taurus GN=COX5A PE=1 SV=2 - [COX5A_BOVIN]	33.3	0.2039	1	2	2	5	152	16.7	6.92	1.301
Q58DR3	Transaldolase OS=Bos taurus GN=TALDO1 PE=2 SV=1 - [Q58DR3_BOVIN]	104.56	0.0516	3	1	1	7	213	23.7	5.94	1.307
Q1JPB0	Leukocyte elastase inhibitor OS=Bos taurus GN=SERPINB1 PE=2 SV=2 - [ILEU_BOVIN]	159.19	0.0424	8	2	2	23	377	42.2	5.96	1.313
E1BMM4	Uncharacterized protein (Fragment) OS=Bos taurus GN=VPS26B PE=4 SV=2 - [E1BMM4_BOVIN]	31.81	0.0387	1	1	1	1	336	38.8	7.37	1.313
Q3SWY7	Splicing factor 3a, subunit 3 OS=Bos taurus GN=SF3A3 PE=2 SV=1 - [Q3SWY7_BOVIN]	62.32	0.0838	1	3	3	3	501	58.9	5.38	1.315
A7E3A0	Putative uncharacterized protein (Fragment) OS=Bos taurus PE=2 SV=1 - [A7E3A0_BOVIN]	0	0.039	2	1	1	1	231	25.8	4.84	1.316
F1MNG5	Ornithine carbamoyltransferase, mitochondrial OS=Bos taurus GN=OTC PE=3 SV=1 - [F1MNG5_BOVIN]	144.71	0.2316	2	7	7	12	354	39.9	8.12	1.317
A3KMV6	HNRNPR protein OS=Bos taurus GN=HNRNPR PE=2 SV=1 - [A3KMV6_BOVIN]	134.27	0.0964	1	3	5	8	633	70.9	8.13	1.32
F1N026	Uncharacterized protein OS=Bos taurus GN=LOC100296890 PE=4 SV=1 - [F1N026_BOVIN]	35.94	0.0376	2	1	1	1	266	30.4	5.22	1.32
E1BM36	Uncharacterized protein OS=Bos taurus GN=AKAP1 PE=4 SV=2 - [E1BM36_BOVIN]	39.79	0.0192	2	1	1	1	833	88.5	4.89	1.323
F1MMD7	Inter-alpha-trypsin inhibitor heavy chain H4 OS=Bos taurus GN=ITIH4 PE=4 SV=2 - [F1MMD7_BOVIN]	79.75	0.0284	3	2	2	4	916	101.5	6.68	1.324
F1MVL2	Short-chain-specific acyl-CoA dehydrogenase, mitochondrial OS=Bos taurus GN=ACADS PE=3 SV=2 - [F1MVL2_BOVIN]	72.8	0.1044	2	3	3	5	412	44.4	8.32	1.327
Q3SZ62	Phosphoglycerate mutase 1 OS=Bos taurus GN=PGAM1 PE=2 SV=3 - [PGAM1_BOVIN]	335.51	0.4921	5	8	8	42	254	28.8	7.18	1.328
F1MB84	Uncharacterized protein OS=Bos taurus GN=GRHPR PE=3 SV=2 - [F1MB84_BOVIN]	27.46	0.0305	1	1	1	1	328	35.7	8.18	1.328
F1N076	Uncharacterized protein OS=Bos taurus GN=CP PE=4 SV=2 - [F1N076_BOVIN]	54.76	0.0101	1	1	1	1	1085	123.7	6.19	1.331
F1N120	Uncharacterized protein OS=Bos taurus GN=LXN PE=4 SV=2 - [F1N120_BOVIN]	24.45	0.0405	2	1	1	1	222	25.6	5.43	1.332
E1BDK7	Uncharacterized protein OS=Bos taurus GN=ELAC2 PE=4 SV=2 - [E1BDK7_BOVIN]	32.01	0.0245	1	1	1	1	777	85.9	7.71	1.334
Q0VCI3	Carboxylesterase 1 (Monocyte/macrophage serine esterase 1) OS=Bos taurus GN=CES1 PE=2 SV=1 - [Q0VCI3_BOVIN]	29.92	0.0179	3	1	1	2	558	61.5	6.25	1.345
F1MZK4	Uncharacterized protein OS=Bos taurus GN=BZW1 PE=4 SV=2 - [F1MZK4_BOVIN]	22.35	0.0575	8	3	3	3	452	51.4	7.37	1.346
E1BJF6	Uncharacterized protein OS=Bos taurus GN=SYMPK PE=4 SV=1 - [E1BJF6_BOVIN]	47.92	0.0134	1	1	1	1	1272	140.9	6.01	1.35
F1MLD8	Protein MEMO1 (Fragment) OS=Bos taurus GN=MEMO1 PE=4 SV=2 - [F1MLD8_BOVIN]	42.2	0.0542	2	1	1	3	277	31.5	6.95	1.352
E1BA06	Uncharacterized protein OS=Bos taurus PE=4 SV=2 - [E1BA06_BOVIN]	31.6	0.0948	1	1	2	3	211	23.9	8.38	1.367
P01966	Hemoglobin subunit alpha OS=Bos taurus GN=HBA PE=1 SV=2 - [HBA_BOVIN]	806.28	0.1831	3	3	3	57	142	15.2	8.44	1.371
E1BPW1	Oxysterol-binding protein (Fragment) OS=Bos taurus GN=OSBP PE=3 SV=2 - [E1BPW1_BOVIN]	34.78	0.0145	1	1	1	1	692	78.8	6.99	1.374
A6H757	ACP6 protein OS=Bos taurus GN=ACP6 PE=2 SV=1 - [A6H757_BOVIN]	25.66	0.0466	1	1	1	1	429	48.9	7.08	1.404
Q17QQ1	Ragulator complex protein LAMTOR3 OS=Bos taurus GN=LAMTOR3 PE=2 SV=1 - [LTOR3_BOVIN]	0	0.129	1	1	1	1	124	13.6	7.34	1.413
G5E5N3	ATP-dependent RNA helicase A OS=Bos taurus GN=DHX9 PE=4 SV=1 - [G5E5N3_BOVIN]	135.87	0.0637	2	6	6	9	1287	141.9	6.89	1.421
E1BMM0	Uncharacterized protein (Fragment) OS=Bos taurus GN=NCBP1 PE=4 SV=2 - [E1BMM0_BOVIN]	51.53	0.0329	2	2	2	2	790	91.8	6.46	1.425
H7CS10	Exonuclease SbcC OS=Clostridium perfringens F262 GN=HA1_01083 PE=4 SV=1 - [H7CS10_CLOPF]	30.25	0.0068	1	1	1	1	1175	136.8	5.85	1.428
E1BJC0	Uncharacterized protein OS=Bos taurus GN=C8H9orf41 PE=4 SV=1 - [E1BJC0_BOVIN]	34.32	0.0264	1	1	1	1	416	47.5	6.25	1.43
A5PK61	Histone H3.3C OS=Bos taurus GN=H3F3C PE=2 SV=1 - [H3C_BOVIN]	50.14	0.1691	9	3	3	8	136	15.4	11.49	1.447
A8SMA7	SMEK1 protein (Fragment) OS=Bos taurus GN=SMEK1 PE=2 SV=1 - [A8SMA7_BOVIN]	0	0.0286	3	1	1	1	594	68.8	6.89	1.458
A1A4I5	THOC6 protein OS=Bos taurus GN=THOC6 PE=2 SV=1 - [A1A4I5_BOVIN]	21.87	0.0264	2	1	1	1	341	37.6	7.21	1.464
G3N337	Uncharacterized protein (Fragment) OS=Bos taurus GN=UAP1L1 PE=4 SV=1 - [G3N337_BOVIN]	66.94	0.0451	1	1	2	3	510	56.7	6.32	1.481
F1MNF8	Uncharacterized protein OS=Bos taurus GN=LOC100141266 PE=2 SV=1 - [F1MNF8_BOVIN]	4671.92	0.5078	7	1	16	344	449	49.9	5.06	1.502
P42891	Endothelin-converting enzyme 1 OS=Bos taurus GN=ECE1 PE=1 SV=2 - [ECE1_BOVIN]	27.39	0.0146	3	1	1	1	754	85.5	5.86	1.519
E1BA62	Uncharacterized protein OS=Bos taurus GN=DNM3 PE=3 SV=2 - [E1BA62_BOVIN]	27.01	0.0538	2	1	2	2	520	58.8	8.69	1.523
G3X6K8	Haptoglobin alpha chain OS=Bos taurus GN=HP PE=3 SV=1 - [G3X6K8_BOVIN]	62.72	0.0723	4	3	3	11	401	44.8	7.71	1.529
G3MY03	Uncharacterized protein OS=Bos taurus GN=TSNAX PE=4 SV=1 - [G3MY03_BOVIN]	66.7	0.1345	1	2	2	2	290	33	6.55	1.53
Q3ZBM3	XRCC6 protein (Fragment) OS=Bos taurus GN=XRCC6 PE=2 SV=1 - [Q3ZBM3_BOVIN]	61.89	0.0695	2	2	2	2	331	38.2	7.5	1.557
E1BF96	Uncharacterized protein OS=Bos taurus GN=PPP1R10 PE=4 SV=2 - [E1BF96_BOVIN]	31.79	0.0108	1	1	1	1	924	97.5	9.17	1.579
B9DTB8	GTP pyrophosphokinase OS=Streptococcus uberis (strain ATCC BAA-854 / 0140J) GN=relA PE=3 SV=1 - [B9DTB8_STRU0]	28.07	0.0095	1	1	1	4	739	84	8.65	1.58
Q2YDE7	Protein archease OS=Bos taurus GN=ZBTB8OS PE=2 SV=2 - [ARCH_BOVIN]	26.55	0.0599	1	1	1	2	167	19.4	4.56	1.601
D4QBD1	Hemoglobin beta OS=Bos indicus GN=HBB PE=3 SV=1 - [D4QBD1_BOSIN]	1838.13	0.2276	13	2	3	123	145	16	7.59	1.609
Q5E9A6	Vacuolar protein-sorting-associated protein 25 OS=Bos taurus GN=VPS25 PE=2 SV=1 - [VPS25_BOVIN]	51.12	0.0852	1	1	1	3	176	20.7	6.34	1.619
F1N2H6	Uncharacterized protein (Fragment) OS=Bos taurus GN=CD276 PE=4 SV=2 - [F1N2H6_BOVIN]	21.91	0.0492	2	1	1	2	528	56.4	5.2	1.632
E1BKX3	Uncharacterized protein OS=Bos taurus GN=MYBBP1A PE=4 SV=1 - [E1BKX3_BOVIN]	45.79	0.0177	1	2	2	3	1353	151.9	9.19	1.659
Q17QZ9	Interferon-induced protein with tetratricopeptide repeats 5 OS=Bos taurus GN=IFIT5 PE=2 SV=1 - [Q17QZ9_BOVIN]	40.5	0.0228	1	1	1	1	482	55.6	8.07	1.665
Q3T0I5	Mitochondrial fission 1 protein OS=Bos taurus GN=FIS1 PE=2 SV=1 - [FIS1_BOVIN]	51.71	0.0724	1	1	1	1	152	16.9	9.01	1.674
F1MUW4	Uncharacterized protein (Fragment) OS=Bos taurus GN=APAF1 PE=4 SV=2 - [F1MUW4_BOVIN]	46.86	0.0112	1	1	1	2	1251	141.9	6.38	1.691
A7Z025	PRPF8 protein OS=Bos taurus GN=PRPF8 PE=2 SV=1 - [A7Z025_BOVIN]	41.97	0.0086	1	1	1	2	2335	273.4	8.84	1.697
B5UBG3	GTP-binding protein OS=Bubalus bubalis GN=Mx1 PE=2 SV=1 - [B5UBG3_BUBBU]	411.57	0.1358	2	2	7	23	648	74.8	6.14	1.782
Q28035	Glutathione S-transferase A1 OS=Bos taurus GN=GSTA1 PE=2 SV=3 - [GSTA1_BOVIN]	281.46	0.1486	2	1	3	30	222	25.4	8.57	1.793
A0MWD1	Interferon-induced GTP-binding protein Mx2 OS=Bubalus bubalis GN=MX2 PE=2 SV=1 - [MX2_BUBBU]	362.82	0.0972	3	1	5	17	710	81.3	6.93	1.832
C1JZ67	Importin subunit alpha OS=Bos taurus GN=KPNA4 PE=2 SV=1 - [C1JZ67_BOVIN]	97.24	0.0595	1	1	2	3	521	57.9	4.96	1.835
B0LJ59	Glyceraldehyde-3-phosphate dehydrogenase OS=Dictyocaulus viviparus PE=2 SV=1 - [B0LJ59_DICVI]	190.55	0.173	5	2	3	10	341	36.4	8.06	1.933
A2I7M9	Serpin A3-2 OS=Bos taurus GN=SERPINA3-2 PE=3 SV=1 - [SPA32_BOVIN]	84.56	0.0535	7	1	2	8	411	46.2	5.99	1.935
F1MQJ0	Angiotensin-converting enzyme (Fragment) OS=Bos taurus GN=ACE PE=2 SV=2 - [F1MQJ0_BOVIN]	37.4	0.0114	2	1	1	1	1226	141.2	6.54	1.964
E1B7Q7	E3 ubiquitin-protein ligase TRIP12 OS=Bos taurus GN=TRIP12 PE=2 SV=2 - [TRIPC_BOVIN]	48.7	0.006	1	1	1	1	1992	220.3	8.46	2.053
Q3MHE4	DNA mismatch repair protein Msh2 OS=Bos taurus GN=MSH2 PE=2 SV=1 - [MSH2_BOVIN]	62.05	0.0182	1	1	1	1	934	104.9	5.78	2.065
P20591	Interferon-induced GTP-binding protein Mx1 OS=Homo sapiens GN=MX1 PE=1 SV=4 - [MX1_HUMAN]	366.96	0.1148	1	1	6	21	662	75.5	5.83	2.101
F1MJ90	Uncharacterized protein OS=Bos taurus GN=PHKB PE=4 SV=2 - [F1MJ90_BOVIN]	40.5	0.0111	1	1	1	1	1084	124	6.99	2.142
Q0V8K9	Solute carrier family 29 (Nucleoside transporters), member 1 (Fragment) OS=Bos taurus GN=SLC29A1 PE=2 SV=1 - [Q0V8K9_BOVIN]	0	0.0333	2	1	1	1	450	49.2	8.31	2.37
Q2KJ25	26S proteasome non-ATPase regulatory subunit 12 OS=Bos taurus GN=PSMD12 PE=2 SV=3 - [PSD12_BOVIN]	22.49	0.0285	1	1	1	1	456	53	7.36	2.45
E1BDN8	Uncharacterized protein OS=Bos taurus PE=4 SV=2 - [E1BDN8_BOVIN]	25.23	0.025	1	1	1	1	519	60.4	10.05	2.604
G3X6X2	Uncharacterized protein OS=Bos taurus GN=NT5C PE=4 SV=1 - [G3X6X2_BOVIN]	68.06	0.0833	1	1	1	1	216	24.9	5.8	2.686
F1MIL9	Uncharacterized protein OS=Bos taurus GN=GNE PE=4 SV=2 - [F1MIL9_BOVIN]	57.74	0.0208	1	1	1	1	771	85.2	6.61	2.755
F1MJX4	Uncharacterized protein OS=Bos taurus GN=SKIV2L2 PE=4 SV=2 - [F1MJX4_BOVIN]	35.91	0.0213	3	1	1	1	937	105.9	6.34	2.801
A6H7F6	Golgi phosphoprotein 3-like OS=Bos taurus GN=GOLPH3L PE=2 SV=1 - [GLP3L_BOVIN]	37.17	0.0456	2	1	1	1	285	32.8	6.21	2.887
