# Supplementary material for: Proteome analysis for the global proteins in the jejunum tissues of enterotoxigenic Escherichia coli -infected piglets
Source: Sci Rep. 2016 May 9;6:25640. doi: 10.1038/srep25640 (PMC4860632; doi:10.1038/srep25640)
Supplement: Supplementary File 6 [file srep25640-s7.xls]

## Sheet: X5J&X4J
Accession	Description	Score	Coverage	# Proteins	# Unique Peptides	# Peptides	# PSMs	# AAs	MW [kDa]	calc. pI	Resistant piglets/ Control piglets
F1MIL9	Uncharacterized protein OS=Bos taurus GN=GNE PE=4 SV=2 - [F1MIL9_BOVIN]	57.74	0.0208	1	1	1	1	771	85.2	6.61	0.347
Q2KJ25	26S proteasome non-ATPase regulatory subunit 12 OS=Bos taurus GN=PSMD12 PE=2 SV=3 - [PSD12_BOVIN]	22.49	0.0285	1	1	1	1	456	53	7.36	0.376
E1BDN8	Uncharacterized protein OS=Bos taurus PE=4 SV=2 - [E1BDN8_BOVIN]	25.23	0.025	1	1	1	1	519	60.4	10.05	0.382
F1MYC4	Uncharacterized protein (Fragment) OS=Bos taurus GN=LOC782038 PE=4 SV=2 - [F1MYC4_BOVIN]	0	0.1099	2	2	2	2	282	31.5	5.01	0.429
E1B7Q7	E3 ubiquitin-protein ligase TRIP12 OS=Bos taurus GN=TRIP12 PE=2 SV=2 - [TRIPC_BOVIN]	48.7	0.006	1	1	1	1	1992	220.3	8.46	0.445
I2I1D1	Sterol-binding domain-containing protein OS=Escherichia coli O32:H37 str. P4 GN=UWO_17934 PE=4 SV=1 - [I2I1D1_ECOLX]	37.58	0.0348	1	1	1	1	201	22.1	6.07	0.498
P01966	Hemoglobin subunit alpha OS=Bos taurus GN=HBA PE=1 SV=2 - [HBA_BOVIN]	806.28	0.1831	3	3	3	57	142	15.2	8.44	0.5
A8SMA7	SMEK1 protein (Fragment) OS=Bos taurus GN=SMEK1 PE=2 SV=1 - [A8SMA7_BOVIN]	0	0.0286	3	1	1	1	594	68.8	6.89	0.511
Q0II49	Interferon-induced protein 35 OS=Bos taurus GN=IFI35 PE=2 SV=1 - [Q0II49_BOVIN]	0	0.0608	1	1	1	1	263	29.1	6.68	0.512
G3X6X2	Uncharacterized protein OS=Bos taurus GN=NT5C PE=4 SV=1 - [G3X6X2_BOVIN]	68.06	0.0833	1	1	1	1	216	24.9	5.8	0.528
D4QBD1	Hemoglobin beta OS=Bos indicus GN=HBB PE=3 SV=1 - [D4QBD1_BOSIN]	1838.13	0.2276	13	2	3	123	145	16	7.59	0.543
F1MQJ0	Angiotensin-converting enzyme (Fragment) OS=Bos taurus GN=ACE PE=2 SV=2 - [F1MQJ0_BOVIN]	37.4	0.0114	2	1	1	1	1226	141.2	6.54	0.554
P08760	GTP:AMP phosphotransferase, mitochondrial OS=Bos taurus GN=AK3 PE=1 SV=3 - [KAD3_BOVIN]	30.58	0.0837	1	2	2	4	227	25.7	9.04	0.555
P08166	Adenylate kinase 2, mitochondrial OS=Bos taurus GN=AK2 PE=1 SV=2 - [KAD2_BOVIN]	265.46	0.3112	1	5	5	20	241	26.5	8.13	0.555
A7MBG1	RBP2 protein OS=Bos taurus GN=RBP2 PE=2 SV=1 - [A7MBG1_BOVIN]	61.4	0.1269	2	2	2	5	134	15.7	6.04	0.556
G1U9S2	Serum albumin OS=Oryctolagus cuniculus GN=ALB PE=1 SV=1 - [G1U9S2_RABIT]	289.5	0.0641	1	1	4	37	608	68.9	6.3	0.56
A6H7F6	Golgi phosphoprotein 3-like OS=Bos taurus GN=GOLPH3L PE=2 SV=1 - [GLP3L_BOVIN]	37.17	0.0456	2	1	1	1	285	32.8	6.21	0.561
F1MMD7	Inter-alpha-trypsin inhibitor heavy chain H4 OS=Bos taurus GN=ITIH4 PE=4 SV=2 - [F1MMD7_BOVIN]	79.75	0.0284	3	2	2	4	916	101.5	6.68	0.568
Q56JX9	Fatty acid-binding protein, intestinal OS=Bos taurus GN=FABP2 PE=2 SV=3 - [FABPI_BOVIN]	46.02	0.1288	1	2	2	7	132	15	7.24	0.57
G3N337	Uncharacterized protein (Fragment) OS=Bos taurus GN=UAP1L1 PE=4 SV=1 - [G3N337_BOVIN]	66.94	0.0451	1	1	2	3	510	56.7	6.32	0.574
A0MWD1	Interferon-induced GTP-binding protein Mx2 OS=Bubalus bubalis GN=MX2 PE=2 SV=1 - [MX2_BUBBU]	362.82	0.0972	3	1	5	17	710	81.3	6.93	0.576
E3F6N9	Adenylate kinase OS=Corynebacterium pseudotuberculosis (strain I19) GN=adk PE=3 SV=1 - [E3F6N9_CORP9]	28.51	0.0552	1	1	1	4	181	19.8	4.68	0.586
F1N076	Uncharacterized protein OS=Bos taurus GN=CP PE=4 SV=2 - [F1N076_BOVIN]	54.76	0.0101	1	1	1	1	1085	123.7	6.19	0.586
B9DTB8	GTP pyrophosphokinase OS=Streptococcus uberis (strain ATCC BAA-854 / 0140J) GN=relA PE=3 SV=1 - [B9DTB8_STRU0]	28.07	0.0095	1	1	1	4	739	84	8.65	0.586
F1MUW4	Uncharacterized protein (Fragment) OS=Bos taurus GN=APAF1 PE=4 SV=2 - [F1MUW4_BOVIN]	46.86	0.0112	1	1	1	2	1251	141.9	6.38	0.587
G3MY03	Uncharacterized protein OS=Bos taurus GN=TSNAX PE=4 SV=1 - [G3MY03_BOVIN]	66.7	0.1345	1	2	2	2	290	33	6.55	0.587
F1MJ90	Uncharacterized protein OS=Bos taurus GN=PHKB PE=4 SV=2 - [F1MJ90_BOVIN]	40.5	0.0111	1	1	1	1	1084	124	6.99	0.59
F1MEM5	Glutamyl aminopeptidase OS=Bos taurus GN=ENPEP PE=4 SV=1 - [F1MEM5_BOVIN]	49.23	0.0544	2	4	4	6	956	109.8	5.27	0.597
F1N2H6	Uncharacterized protein (Fragment) OS=Bos taurus GN=CD276 PE=4 SV=2 - [F1N2H6_BOVIN]	21.91	0.0492	2	1	1	2	528	56.4	5.2	0.605
P28801	Glutathione S-transferase P OS=Bos taurus GN=GSTP1 PE=1 SV=2 - [GSTP1_BOVIN]	75.33	0.0762	1	1	1	3	210	23.6	7.36	0.61
Q5E9M8	Sideroflexin-1 OS=Bos taurus GN=SFXN1 PE=2 SV=3 - [SFXN1_BOVIN]	38.7	0.0621	1	1	1	1	322	35.7	9.32	0.611
P81623	Endoplasmic reticulum resident protein 29 OS=Bos taurus GN=ERP29 PE=1 SV=2 - [ERP29_BOVIN]	63.15	0.1783	1	3	3	7	258	28.8	5.82	0.615
K9J688	Putative bovine leukaemia virus receptor (Fragment) OS=Desmodus rotundus PE=2 SV=1 - [K9J688_DESRO]	45.01	0.0093	3	1	1	1	1183	133.4	7.23	0.619
E1BP36	MMS19 nucleotide excision repair protein homolog OS=Bos taurus GN=MMS19 PE=2 SV=3 - [MMS19_BOVIN]	22.75	0.0165	2	1	1	1	1030	113	6.14	0.62
Q2TBU5	5'-nucleotidase domain-containing protein 1 OS=Bos taurus GN=NT5DC1 PE=2 SV=1 - [NT5D1_BOVIN]	0	0.0288	1	1	1	1	452	51.3	6.61	0.621
B0LJ59	Glyceraldehyde-3-phosphate dehydrogenase OS=Dictyocaulus viviparus PE=2 SV=1 - [B0LJ59_DICVI]	190.55	0.173	5	2	3	10	341	36.4	8.06	0.631
O02717	Non-muscle myosin heavy chain (Fragment) OS=Bos taurus PE=2 SV=2 - [O02717_BOVIN]	1770.31	0.4224	1	2	25	123	625	72.3	5.22	0.634
Q3SWY7	Splicing factor 3a, subunit 3 OS=Bos taurus GN=SF3A3 PE=2 SV=1 - [Q3SWY7_BOVIN]	62.32	0.0838	1	3	3	3	501	58.9	5.38	0.641
E1BM36	Uncharacterized protein OS=Bos taurus GN=AKAP1 PE=4 SV=2 - [E1BM36_BOVIN]	39.79	0.0192	2	1	1	1	833	88.5	4.89	0.641
A6QLW3	RPRD1B protein OS=Bos taurus GN=RPRD1B PE=2 SV=1 - [A6QLW3_BOVIN]	0	0.046	1	1	1	1	326	36.9	5.97	0.642
Q3ZCJ2	Alcohol dehydrogenase [NADP(+)] OS=Bos taurus GN=AKR1A1 PE=2 SV=1 - [AK1A1_BOVIN]	253.35	0.1877	1	5	6	37	325	36.6	7.27	0.644
E1BJF6	Uncharacterized protein OS=Bos taurus GN=SYMPK PE=4 SV=1 - [E1BJF6_BOVIN]	47.92	0.0134	1	1	1	1	1272	140.9	6.01	0.647
E1BF96	Uncharacterized protein OS=Bos taurus GN=PPP1R10 PE=4 SV=2 - [E1BF96_BOVIN]	31.79	0.0108	1	1	1	1	924	97.5	9.17	0.654
P21752	Thymosin beta-10 OS=Bos taurus GN=TMSB10 PE=1 SV=2 - [TYB10_BOVIN]	42.53	0.1667	7	1	1	6	42	4.8	6.67	0.658
F1MZE4	Uncharacterized protein OS=Bos taurus GN=SPAG7 PE=4 SV=1 - [F1MZE4_BOVIN]	42.83	0.0573	2	1	1	1	227	26.1	7.93	0.659
Q05752	NADH dehydrogenase [ubiquinone] 1 alpha subcomplex subunit 7 OS=Bos taurus GN=NDUFA7 PE=1 SV=2 - [NDUA7_BOVIN]	0	0.0708	1	1	1	1	113	12.7	10.05	0.663
P00426	Cytochrome c oxidase subunit 5A, mitochondrial OS=Bos taurus GN=COX5A PE=1 SV=2 - [COX5A_BOVIN]	33.3	0.2039	1	2	2	5	152	16.7	6.92	0.666
E1BA62	Uncharacterized protein OS=Bos taurus GN=DNM3 PE=3 SV=2 - [E1BA62_BOVIN]	27.01	0.0538	2	1	2	2	520	58.8	8.69	0.667
E1BEL8	Uncharacterized protein OS=Bos taurus GN=HBE1 PE=3 SV=1 - [E1BEL8_BOVIN]	467.26	0.1837	1	1	2	56	147	16.1	8.68	0.669
P25417	Cystatin-B OS=Bos taurus GN=CSTB PE=1 SV=1 - [CYTB_BOVIN]	0	0.0714	3	1	1	1	98	11.1	6.79	0.67
A4FUD3	116 kDa U5 small nuclear ribonucleoprotein component OS=Bos taurus GN=EFTUD2 PE=2 SV=1 - [U5S1_BOVIN]	67.03	0.071	2	4	5	9	972	109.3	5	0.671
E1BPR4	Uncharacterized protein OS=Bos taurus GN=SEC24B PE=4 SV=1 - [E1BPR4_BOVIN]	45.44	0.0192	1	1	2	4	1247	135.3	6.62	0.673
A7MAZ5	Histone H1.3 OS=Bos taurus GN=HIST1H1D PE=1 SV=1 - [H13_BOVIN]	450.57	0.2986	4	1	7	32	221	22.1	10.96	0.68
E1BK89	Uncharacterized protein OS=Bos taurus GN=LCT PE=3 SV=2 - [E1BK89_BOVIN]	271.15	0.1017	3	15	16	55	1928	219	6.3	0.68
Q3MHZ0	FLOT1 protein (Fragment) OS=Bos taurus GN=FLOT1 PE=2 SV=1 - [Q3MHZ0_BOVIN]	41.91	0.043	2	1	1	1	419	46.4	7.17	0.684
Q3SWY5	Nitric oxide synthase-interacting protein OS=Bos taurus GN=NOSIP PE=2 SV=1 - [NOSIP_BOVIN]	0	0.0497	1	1	1	1	302	33	8.94	0.684
P61602	Neurocalcin-delta OS=Bos taurus GN=NCALD PE=1 SV=2 - [NCALD_BOVIN]	38.68	0.0984	3	1	2	2	193	22.2	5.35	0.686
P55156	Microsomal triglyceride transfer protein large subunit (Fragment) OS=Bos taurus GN=MTTP PE=1 SV=1 - [MTP_BOVIN]	484.41	0.1308	3	11	11	63	887	99	8.56	0.686
Q3MHE4	DNA mismatch repair protein Msh2 OS=Bos taurus GN=MSH2 PE=2 SV=1 - [MSH2_BOVIN]	62.05	0.0182	1	1	1	1	934	104.9	5.78	0.689
E1BB38	Uncharacterized protein OS=Bos taurus GN=SRP72 PE=4 SV=1 - [E1BB38_BOVIN]	29.99	0.0596	1	2	2	2	671	74.7	9.26	0.689
Q3ZCA2	Cleavage and polyadenylation specificity factor subunit 5 OS=Bos taurus GN=NUDT21 PE=2 SV=1 - [CPSF5_BOVIN]	85.95	0.2335	1	3	3	9	227	26.2	8.82	0.703
A6QR16	RNA-binding protein with serine-rich domain 1 OS=Bos taurus GN=RNPS1 PE=2 SV=1 - [RNPS1_BOVIN]	0	0.0393	1	1	1	1	305	34.2	11.84	0.708
E1BJC0	Uncharacterized protein OS=Bos taurus GN=C8H9orf41 PE=4 SV=1 - [E1BJC0_BOVIN]	34.32	0.0264	1	1	1	1	416	47.5	6.25	0.708
F1MHR4	Uncharacterized protein OS=Bos taurus GN=PIP4K2A PE=4 SV=2 - [F1MHR4_BOVIN]	29.87	0.0247	1	1	1	1	405	46.1	6.99	0.71
P20591	Interferon-induced GTP-binding protein Mx1 OS=Homo sapiens GN=MX1 PE=1 SV=4 - [MX1_HUMAN]	366.96	0.1148	1	1	6	21	662	75.5	5.83	0.712
F1N2K0	Uncharacterized protein (Fragment) OS=Bos taurus PE=4 SV=2 - [F1N2K0_BOVIN]	29.45	0.0207	2	1	1	1	581	65.1	5.3	0.712
A7MBD4	FARSA protein OS=Bos taurus GN=FARSA PE=2 SV=1 - [A7MBD4_BOVIN]	0	0.0217	1	1	1	1	508	57.5	8.4	0.713
Q2HJ65	Histone H2A OS=Bos taurus GN=H2AFY PE=2 SV=1 - [Q2HJ65_BOVIN]	61.25	0.1402	1	3	3	3	371	39.5	9.77	0.714
F1MDQ6	Uncharacterized protein (Fragment) OS=Bos taurus GN=PRKG2 PE=4 SV=2 - [F1MDQ6_BOVIN]	24.05	0.0164	2	1	1	1	609	70	7.91	0.714
F1MZX7	Uncharacterized protein (Fragment) OS=Bos taurus GN=KDELC2 PE=4 SV=2 - [F1MZX7_BOVIN]	37.64	0.0174	1	1	1	1	517	59.4	8.37	0.716
A7MBC5	IARS protein OS=Bos taurus GN=IARS PE=2 SV=1 - [A7MBC5_BOVIN]	25.63	0.0071	1	1	1	2	1262	144.6	6.06	0.72
Q3SZ62	Phosphoglycerate mutase 1 OS=Bos taurus GN=PGAM1 PE=2 SV=3 - [PGAM1_BOVIN]	335.51	0.4921	5	8	8	42	254	28.8	7.18	0.724
F1MJT6	Creatine kinase S-type, mitochondrial OS=Bos taurus GN=CKMT2 PE=3 SV=1 - [F1MJT6_BOVIN]	46.35	0.1122	2	1	3	7	419	47.2	8.32	0.725
A6QPV3	GBP4 protein OS=Bos taurus GN=GBP4 PE=2 SV=1 - [A6QPV3_BOVIN]	39.32	0.0148	1	1	1	1	607	69.6	6.02	0.725
I0X5S4	Uncharacterized protein OS=Treponema sp. JC4 GN=MSI_25940 PE=4 SV=1 - [I0X5S4_9SPIO]	29.59	0.0128	3	1	1	1	468	52.3	5.41	0.726
Q76I81	40S ribosomal protein S12 OS=Bos taurus GN=RPS12 PE=2 SV=1 - [RS12_BOVIN]	135.97	0.25	2	3	3	12	132	14.5	7.21	0.727
Q3SYS6	Calcineurin B homologous protein 1 OS=Bos taurus GN=CHP1 PE=2 SV=1 - [CHP1_BOVIN]	34.48	0.1026	1	1	1	1	195	22.4	5.1	0.73
P16116	Aldose reductase OS=Bos taurus GN=AKR1B1 PE=1 SV=1 - [ALDR_BOVIN]	118.35	0.2159	3	3	4	17	315	35.9	6.14	0.731
A6QQ70	Microtubule-associated protein 1S OS=Bos taurus GN=MAP1S PE=2 SV=1 - [MAP1S_BOVIN]	34.25	0.0094	2	1	1	1	1066	112.4	6.62	0.731
G5E5N3	ATP-dependent RNA helicase A OS=Bos taurus GN=DHX9 PE=4 SV=1 - [G5E5N3_BOVIN]	135.87	0.0637	2	6	6	9	1287	141.9	6.89	0.732
Q2HJH2	Ras-related protein Rab-1B OS=Bos taurus GN=RAB1B PE=2 SV=1 - [RAB1B_BOVIN]	447.9	0.4826	27	1	8	40	201	22.2	5.73	0.733
Q2KJD7	Ubiquitin-like domain-containing CTD phosphatase 1 OS=Bos taurus GN=UBLCP1 PE=2 SV=1 - [UBCP1_BOVIN]	34.24	0.0881	1	2	2	3	318	36.8	6.46	0.734
A2VE34	PABPN1 protein OS=Bos taurus GN=PABPN1 PE=2 SV=1 - [A2VE34_BOVIN]	28.93	0.0364	4	1	1	1	275	29.5	5.6	0.735
A6H757	ACP6 protein OS=Bos taurus GN=ACP6 PE=2 SV=1 - [A6H757_BOVIN]	25.66	0.0466	1	1	1	1	429	48.9	7.08	0.736
P23196	DNA-(apurinic or apyrimidinic site) lyase OS=Bos taurus GN=APEX1 PE=1 SV=2 - [APEX1_BOVIN]	0	0.0472	1	1	1	1	318	35.5	8.1	0.737
Q2KIW9	UMP-CMP kinase OS=Bos taurus GN=CMPK1 PE=2 SV=2 - [KCY_BOVIN]	91.53	0.2653	1	4	4	12	196	22.3	5.83	0.739
Q3ZBV2	ATP-dependent RNA helicase DDX19A OS=Bos taurus GN=DDX19A PE=2 SV=1 - [DD19A_BOVIN]	49.87	0.0837	6	3	3	4	478	54	6.74	0.74
A5PK61	Histone H3.3C OS=Bos taurus GN=H3F3C PE=2 SV=1 - [H3C_BOVIN]	50.14	0.1691	9	3	3	8	136	15.4	11.49	0.741
A2I7M9	Serpin A3-2 OS=Bos taurus GN=SERPINA3-2 PE=3 SV=1 - [SPA32_BOVIN]	84.56	0.0535	7	1	2	8	411	46.2	5.99	0.742
A6QM01	NAGLU protein OS=Bos taurus GN=NAGLU PE=2 SV=1 - [A6QM01_BOVIN]	32.64	0.024	1	1	1	1	667	74	6.21	0.742
G3X6N3	Serotransferrin OS=Bos taurus GN=TF PE=4 SV=1 - [G3X6N3_BOVIN]	903.08	0.1193	10	7	7	90	704	77.6	7.27	0.743
D1Z308	Periostin OS=Bos taurus GN=POSTN PE=2 SV=1 - [D1Z308_BOVIN]	522.17	0.2033	9	1	13	57	836	93.1	7.37	0.743
F1MY62	Uncharacterized protein OS=Bos taurus GN=LOC512486 PE=4 SV=2 - [F1MY62_BOVIN]	467.52	0.1015	7	6	6	34	591	67.5	6.09	0.743
P42891	Endothelin-converting enzyme 1 OS=Bos taurus GN=ECE1 PE=1 SV=2 - [ECE1_BOVIN]	27.39	0.0146	3	1	1	1	754	85.5	5.86	0.744
Q9TSX9	Peroxiredoxin-6 OS=Sus scrofa GN=PRDX6 PE=2 SV=3 - [PRDX6_PIG]	221.71	0.4509	3	7	7	28	224	25	6.01	0.745
P15497	Apolipoprotein A-I OS=Bos taurus GN=APOA1 PE=1 SV=3 - [APOA1_BOVIN]	134.73	0.1547	1	2	3	12	265	30.3	5.97	0.745
Q3YFG9	Classical MHC class I antigen (Fragment) OS=Bos taurus GN=BoLa PE=2 SV=1 - [Q3YFG9_BOVIN]	151.41	0.1136	35	1	3	11	352	39.8	6.38	0.749
Q9TU47	Eukaryotic translation initiation factor 6 OS=Bos taurus GN=EIF6 PE=2 SV=2 - [IF6_BOVIN]	71.69	0.1306	1	2	2	5	245	26.5	4.72	0.749
G0LRM9	Putative methyltransferase OS=Staphylococcus aureus subsp. aureus LGA251 GN=SARLGA251_04770 PE=4 SV=1 - [G0LRM9_STAAU]	0	0.0347	3	1	1	2	202	22.7	8.13	0.749
A7YWH2	Uncharacterized protein OS=Bos taurus GN=ZRANB2 PE=2 SV=1 - [A7YWH2_BOVIN]	31.82	0.0281	1	1	1	1	320	36.3	9.76	0.752
Q28035	Glutathione S-transferase A1 OS=Bos taurus GN=GSTA1 PE=2 SV=3 - [GSTA1_BOVIN]	281.46	0.1486	2	1	3	30	222	25.4	8.57	0.755
E1BMH4	Uncharacterized protein OS=Bos taurus GN=EHHADH PE=4 SV=1 - [E1BMH4_BOVIN]	78.46	0.0553	2	2	2	4	723	79.7	8.76	0.756
F1MLG1	Uncharacterized protein OS=Bos taurus GN=LOC100138613 PE=4 SV=2 - [F1MLG1_BOVIN]	36.26	0.0923	1	2	2	2	271	29.7	9.41	0.758
G3MWV5	Uncharacterized protein OS=Bos taurus GN=HIST1H1E PE=3 SV=1 - [G3MWV5_BOVIN]	450.57	0.3014	4	1	7	33	219	21.9	11.03	0.76
Q5E9H9	Mycophenolic acid acyl-glucuronide esterase, mitochondrial OS=Bos taurus GN=ABHD10 PE=2 SV=1 - [ABHDA_BOVIN]	38.99	0.0523	1	1	1	1	306	34	8.72	0.76
Q32LP0	Fermitin family homolog 3 OS=Bos taurus GN=FERMT3 PE=2 SV=1 - [URP2_BOVIN]	0	0.0421	2	2	2	2	665	75.7	6.64	0.76
P02647	Apolipoprotein A-I OS=Homo sapiens GN=APOA1 PE=1 SV=1 - [APOA1_HUMAN]	99.56	0.0936	1	1	2	6	267	30.8	5.76	0.761
F1MJU4	Uncharacterized protein (Fragment) OS=Bos taurus PE=3 SV=2 - [F1MJU4_BOVIN]	43.54	0.0103	1	1	1	2	1259	140.7	8.87	0.761
F1MZI3	Uncharacterized protein (Fragment) OS=Bos taurus GN=Bt.53910 PE=4 SV=2 - [F1MZI3_BOVIN]	43.55	0.0378	1	1	1	2	185	20.4	5.91	0.762
P02671	Fibrinogen alpha chain OS=Homo sapiens GN=FGA PE=1 SV=2 - [FIBA_HUMAN]	41.09	0.015	1	1	1	3	866	94.9	6.01	0.763
F1MB84	Uncharacterized protein OS=Bos taurus GN=GRHPR PE=3 SV=2 - [F1MB84_BOVIN]	27.46	0.0305	1	1	1	1	328	35.7	8.18	0.764
Q5E936	Thioredoxin domain-containing protein 12 OS=Bos taurus GN=TXNDC12 PE=2 SV=1 - [TXD12_BOVIN]	83.52	0.1919	1	3	3	10	172	19.2	5.27	0.766
Q7SIB3	Collagen alpha-2(IV) chain (Fragment) OS=Bos taurus GN=COL4A2 PE=1 SV=1 - [CO4A2_BOVIN]	0	0.1366	2	2	2	3	227	25	6.61	0.767
A5PK73	Fructose-bisphosphate aldolase OS=Bos taurus GN=ALDOB PE=2 SV=1 - [A5PK73_BOVIN]	712.01	0.1181	2	3	4	67	364	39.5	8.46	0.769
F1MY44	Uncharacterized protein OS=Bos taurus GN=HNRNPM PE=2 SV=2 - [F1MY44_BOVIN]	185.08	0.2082	4	13	13	22	730	77.4	8.7	0.77
F1MW57	Serine/threonine-protein phosphatase (Fragment) OS=Bos taurus GN=PPP1CB PE=3 SV=2 - [F1MW57_BOVIN]	90.51	0.1269	3	1	3	6	323	36.8	6.99	0.773
B5UBG3	GTP-binding protein OS=Bubalus bubalis GN=Mx1 PE=2 SV=1 - [B5UBG3_BUBBU]	411.57	0.1358	2	2	7	23	648	74.8	6.14	0.774
I0X8V6	Diaminopimelate epimerase OS=Treponema sp. JC4 GN=MSI_14580 PE=3 SV=1 - [I0X8V6_9SPIO]	22.67	0.0055	1	1	1	2	1464	159.4	5.31	0.775
A6H742	Plastin-1 OS=Bos taurus GN=PLS1 PE=2 SV=1 - [PLSI_BOVIN]	612.7	0.281	1	11	14	62	630	70.5	5.17	0.776
I0XAS0	Uncharacterized protein OS=Treponema sp. JC4 GN=MSI_05550 PE=4 SV=1 - [I0XAS0_9SPIO]	43.3	0.1278	1	1	1	9	133	14.5	4.86	0.779
P23381	Tryptophan--tRNA ligase, cytoplasmic OS=Homo sapiens GN=WARS PE=1 SV=2 - [SYWC_HUMAN]	34.03	0.0764	2	2	2	2	471	53.1	6.23	0.781
A5D987	Ubiquitin-conjugating enzyme E2N-like OS=Bos taurus GN=UBE2N PE=2 SV=1 - [A5D987_BOVIN]	65.19	0.2961	2	3	3	12	152	17.1	5.99	0.781
A6QR19	ENO2 protein OS=Bos taurus GN=ENO2 PE=2 SV=1 - [A6QR19_BOVIN]	1424.26	0.2166	1	3	6	79	434	47.2	5.07	0.781
Q32LE4	Gamma-glutamylcyclotransferase OS=Bos taurus GN=GGCT PE=2 SV=1 - [GGCT_BOVIN]	26.98	0.0532	1	1	1	1	188	21.2	5.66	0.781
F1MSA1	Palmitoyl-protein thioesterase 1 OS=Bos taurus GN=PPT1 PE=2 SV=2 - [F1MSA1_BOVIN]	49.47	0.049	2	1	1	2	306	34.1	6.61	0.783
G3N145	Uncharacterized protein OS=Bos taurus GN=GUCY1B3 PE=3 SV=1 - [G3N145_BOVIN]	0	0.0162	2	1	1	1	619	70.4	5.49	0.783
A1A4I5	THOC6 protein OS=Bos taurus GN=THOC6 PE=2 SV=1 - [A1A4I5_BOVIN]	21.87	0.0264	2	1	1	1	341	37.6	7.21	0.786
E1BH06	Uncharacterized protein OS=Bos taurus GN=LOC617696 PE=2 SV=2 - [E1BH06_BOVIN]	49.98	0.0098	1	1	1	1	1741	192.6	7.43	0.786
F1MU84	Uncharacterized protein (Fragment) OS=Bos taurus GN=GALNS PE=4 SV=2 - [F1MU84_BOVIN]	44.42	0.0455	1	2	2	3	527	58.5	6.95	0.786
F1N506	Uncharacterized protein (Fragment) OS=Bos taurus PE=3 SV=2 - [F1N506_BOVIN]	48.5	0.0669	1	4	4	7	897	100.6	5.74	0.789
P61283	Barrier-to-autointegration factor OS=Bos taurus GN=BANF1 PE=3 SV=1 - [BAF_BOVIN]	35.74	0.1348	1	1	1	2	89	10.1	6.09	0.79
A3KMV6	HNRNPR protein OS=Bos taurus GN=HNRNPR PE=2 SV=1 - [A3KMV6_BOVIN]	134.27	0.0964	1	3	5	8	633	70.9	8.13	0.79
E1B773	Uncharacterized protein OS=Bos taurus PE=4 SV=2 - [E1B773_BOVIN]	39.22	0.1132	3	1	1	3	106	11.8	8.5	0.79
F1MPZ9	Uncharacterized protein (Fragment) OS=Bos taurus GN=NCKAP1 PE=4 SV=2 - [F1MPZ9_BOVIN]	54.24	0.0256	1	2	2	2	1093	124.8	6.44	0.791
A7YWC4	ATPase family AAA domain-containing protein 3 OS=Bos taurus GN=ATAD3 PE=2 SV=1 - [ATAD3_BOVIN]	28.69	0.0239	1	1	1	1	586	66.1	9.28	0.791
H7CS10	Exonuclease SbcC OS=Clostridium perfringens F262 GN=HA1_01083 PE=4 SV=1 - [H7CS10_CLOPF]	30.25	0.0068	1	1	1	1	1175	136.8	5.85	0.791
A7Z034	NFKB1 protein OS=Bos taurus GN=NFKB1 PE=2 SV=1 - [A7Z034_BOVIN]	0	0.0144	3	1	1	1	969	105.4	5.43	0.792
Q2KJH6	Serpin H1 OS=Bos taurus GN=SERPINH1 PE=2 SV=1 - [SERPH_BOVIN]	1379	0.512	1	14	14	109	418	46.5	8.97	0.793
A6QR61	SNX12 protein OS=Bos taurus GN=SNX12 PE=2 SV=1 - [A6QR61_BOVIN]	28.01	0.0556	1	1	1	1	162	18.9	8.44	0.794
G3MXH9	Uncharacterized protein (Fragment) OS=Bos taurus PE=4 SV=1 - [G3MXH9_BOVIN]	33.13	0.086	1	1	1	1	93	10.8	10.74	0.794
P55052	Fatty acid-binding protein, epidermal OS=Bos taurus GN=FABP5 PE=1 SV=4 - [FABP5_BOVIN]	98.48	0.1852	2	3	3	9	135	15.1	7.69	0.797
Q3ZBZ8	Stress-induced-phosphoprotein 1 OS=Bos taurus GN=STIP1 PE=2 SV=1 - [STIP1_BOVIN]	382.94	0.3297	1	18	18	49	543	62.4	6.43	0.798
F1ML89	Uncharacterized protein OS=Bos taurus GN=CPS1 PE=3 SV=2 - [F1ML89_BOVIN]	1068.04	0.2413	5	26	28	100	1500	164.6	6.73	0.798
E1B8N6	Uncharacterized protein OS=Bos taurus GN=LMNB1 PE=3 SV=2 - [E1B8N6_BOVIN]	134.28	0.1658	2	7	7	12	585	66.1	5.16	0.799
F1MUZ9	60 kDa heat shock protein, mitochondrial OS=Bos taurus GN=HSPD1 PE=3 SV=1 - [F1MUZ9_BOVIN]	3656.59	0.4799	4	21	21	191	573	60.9	5.87	0.8
Q0VCK0	Bifunctional purine biosynthesis protein PURH OS=Bos taurus GN=ATIC PE=2 SV=1 - [PUR9_BOVIN]	64.56	0.0794	1	4	4	5	592	64.4	6.84	0.801
E1BN24	Uncharacterized protein OS=Bos taurus GN=ZNFX1 PE=4 SV=1 - [E1BN24_BOVIN]	35.8	0.0042	1	1	1	1	1918	219.9	7.66	0.801
P13135	Calpain small subunit 1 OS=Bos taurus GN=CAPNS1 PE=2 SV=1 - [CPNS1_BOVIN]	141.36	0.1369	1	2	2	8	263	27.9	5.2	0.802
Q2NL34	Ubiquinone biosynthesis protein COQ9, mitochondrial OS=Bos taurus GN=COQ9 PE=2 SV=1 - [COQ9_BOVIN]	52.74	0.0564	1	1	1	2	319	35.8	5.83	0.802
P08207	Protein S100-A10 OS=Mus musculus GN=S100a10 PE=2 SV=2 - [S10AA_MOUSE]	21.6	0.1753	2	2	2	3	97	11.2	6.77	0.803
A1XEB1	Myosin light chain (Fragment) OS=Bos taurus PE=2 SV=1 - [A1XEB1_BOVIN]	415.51	0.1724	1	2	4	32	87	9.8	4.56	0.804
G3X807	Histone H4 (Fragment) OS=Bos taurus GN=LOC616167 PE=3 SV=1 - [G3X807_BOVIN]	562.66	0.602	11	6	6	40	98	10.9	11.36	0.805
Q24JZ8	U2 small nuclear RNA auxiliary factor 2 OS=Bos taurus GN=U2AF2 PE=2 SV=1 - [Q24JZ8_BOVIN]	0	0.0463	1	1	1	2	475	53.5	9.09	0.805
A0JNK3	Serine protease HTRA2, mitochondrial OS=Bos taurus GN=HTRA2 PE=2 SV=1 - [HTRA2_BOVIN]	35.84	0.0524	1	1	1	1	458	49.1	9.96	0.806
P02769	Serum albumin OS=Bos taurus GN=ALB PE=1 SV=4 - [ALBU_BOVIN]	1125.33	0.1351	5	5	8	136	607	69.2	6.18	0.807
Q2KJ19	Down-regulator of transcription 1, TBP-binding (Negative cofactor 2) OS=Bos taurus GN=DR1 PE=2 SV=1 - [Q2KJ19_BOVIN]	38.8	0.1364	1	1	1	1	176	19.4	4.75	0.808
Q0V8R6	Beta-hexosaminidase subunit alpha OS=Bos taurus GN=HEXA PE=2 SV=1 - [HEXA_BOVIN]	23.11	0.0794	1	3	3	5	529	60.3	6.04	0.808
A0JNP8	LOC516032 protein (Fragment) OS=Bos taurus GN=LOC516032 PE=2 SV=1 - [A0JNP8_BOVIN]	0	0.089	1	1	1	1	146	17.2	9.31	0.808
F1N091	Uncharacterized protein (Fragment) OS=Bos taurus GN=LOC522998 PE=4 SV=1 - [F1N091_BOVIN]	73.22	0.0456	1	1	1	1	373	43.1	7.72	0.81
C1JZ67	Importin subunit alpha OS=Bos taurus GN=KPNA4 PE=2 SV=1 - [C1JZ67_BOVIN]	97.24	0.0595	1	1	2	3	521	57.9	4.96	0.811
A6QL77	P4HA1 protein OS=Bos taurus GN=P4HA1 PE=2 SV=1 - [A6QL77_BOVIN]	0	0.0262	2	1	1	1	534	60.9	5.91	0.812
P02751	Fibronectin OS=Homo sapiens GN=FN1 PE=1 SV=4 - [FINC_HUMAN]	320.14	0.101	2	2	17	36	2386	262.5	5.71	0.813
A4IF82	MATR3 protein OS=Bos taurus GN=MATR3 PE=2 SV=1 - [A4IF82_BOVIN]	225.8	0.0675	3	3	3	13	844	93.8	5.52	0.813
A4FV12	UBA2 protein OS=Bos taurus GN=UBA2 PE=2 SV=1 - [A4FV12_BOVIN]	26.13	0.0234	1	1	1	2	640	71	5.25	0.814
Q7M2Y2	Tumor-specific transplantation antigen P198 homolog p23 (Fragment) OS=Bos taurus PE=3 SV=1 - [Q7M2Y2_BOVIN]	28.8	0.1337	3	3	3	6	202	23.4	11.02	0.817
Q3MHL3	Histone-binding protein RBBP4 OS=Bos taurus GN=RBBP4 PE=1 SV=3 - [RBBP4_BOVIN]	47.94	0.1341	1	1	5	6	425	47.6	4.89	0.818
F1MJJ8	Radixin (Fragment) OS=Bos taurus GN=RDX PE=2 SV=1 - [F1MJJ8_BOVIN]	218.18	0.2093	3	3	13	39	583	68.5	6.16	0.818
Q2T9M8	Synaptosomal-associated protein OS=Bos taurus GN=SNAP23 PE=2 SV=1 - [Q2T9M8_BOVIN]	37.31	0.0664	1	1	1	1	211	23.2	4.83	0.818
F6Q234	Uncharacterized protein OS=Bos taurus GN=PEPD PE=3 SV=1 - [F6Q234_BOVIN]	46.9	0.073	2	4	4	7	493	54.8	6.01	0.818
Q2KJ61	Elongator complex protein 3 OS=Bos taurus GN=ELP3 PE=2 SV=2 - [ELP3_BOVIN]	26.45	0.0366	1	1	1	1	547	62.3	8.81	0.818
Q6PVY1	Caspase-3 (Fragment) OS=Bos taurus PE=2 SV=1 - [Q6PVY1_BOVIN]	64.39	0.1105	5	1	2	5	172	19.3	6.32	0.819
Q3ZC84	Cytosolic non-specific dipeptidase OS=Bos taurus GN=CNDP2 PE=2 SV=1 - [CNDP2_BOVIN]	435.74	0.1684	1	5	5	57	475	52.6	5.87	0.82
P14568	Argininosuccinate synthase OS=Bos taurus GN=ASS1 PE=2 SV=1 - [ASSY_BOVIN]	0	0.0364	1	2	2	2	412	46.4	7.52	0.821
A7Z025	PRPF8 protein OS=Bos taurus GN=PRPF8 PE=2 SV=1 - [A7Z025_BOVIN]	41.97	0.0086	1	1	1	2	2335	273.4	8.84	0.822
Q3T0G3	AHA1, activator of heat shock 90kDa protein ATPase homolog 1 (Yeast) OS=Bos taurus GN=AHSA1 PE=2 SV=1 - [Q3T0G3_BOVIN]	42.29	0.1183	1	3	3	4	338	38.2	5.53	0.822
Q17QL7	KRT15 protein OS=Bos taurus GN=KRT15 PE=2 SV=2 - [Q17QL7_BOVIN]	716.22	0.1104	16	1	5	67	453	49	4.88	0.822
P00423	Cytochrome c oxidase subunit 4 isoform 1, mitochondrial OS=Bos taurus GN=COX4I1 PE=1 SV=1 - [COX41_BOVIN]	37.91	0.1243	1	2	2	8	169	19.6	9.31	0.823
G5E5P3	Ectonucleoside triphosphate diphosphohydrolase 5 OS=Bos taurus GN=ENTPD5 PE=3 SV=1 - [G5E5P3_BOVIN]	57.86	0.1402	2	4	4	5	428	47.5	5.16	0.823
K7QE75	MHC class I antigen OS=Bos taurus GN=BoLA PE=2 SV=1 - [K7QE75_BOVIN]	134.62	0.1889	154	3	5	20	360	40.5	6.04	0.824
Q08DU9	Heterochromatin protein 1-binding protein 3 OS=Bos taurus GN=HP1BP3 PE=2 SV=1 - [HP1B3_BOVIN]	35.5	0.027	1	1	1	1	555	61.4	9.67	0.824
A6QPX7	FGB protein (Fragment) OS=Bos taurus GN=FGB PE=2 SV=1 - [A6QPX7_BOVIN]	20.27	0.0273	3	1	1	1	330	37.9	6.68	0.825
Q3SZ99	AH receptor-interacting protein OS=Bos taurus GN=AIP PE=2 SV=1 - [Q3SZ99_BOVIN]	0	0.0364	1	1	1	1	330	37.6	6.61	0.825
A6QLT8	FOLH1 protein OS=Bos taurus GN=FOLH1 PE=2 SV=1 - [A6QLT8_BOVIN]	0	0.0293	2	1	1	1	750	84.5	5.74	0.825
F1N4V5	Uncharacterized protein OS=Bos taurus GN=NAA15 PE=4 SV=2 - [F1N4V5_BOVIN]	63.2	0.0173	1	1	1	2	866	101.1	7.4	0.828
P51176	Protein-glutamine gamma-glutamyltransferase 2 OS=Bos taurus GN=TGM2 PE=1 SV=1 - [TGM2_BOVIN]	131.45	0.1194	2	6	6	14	687	77.1	5.26	0.828
F1MTX7	Aspartate--tRNA ligase, cytoplasmic OS=Bos taurus GN=DARS PE=3 SV=1 - [F1MTX7_BOVIN]	106.91	0.2056	2	1	8	10	501	57	6.84	0.829
Q08DY5	Nuclear receptor binding protein 1 OS=Bos taurus GN=NRBP1 PE=2 SV=1 - [Q08DY5_BOVIN]	66.51	0.0579	1	2	2	4	535	59.8	5.08	0.829
P31976	Ezrin OS=Bos taurus GN=EZR PE=1 SV=2 - [EZRI_BOVIN]	485.37	0.3081	2	10	20	72	581	68.7	6.42	0.83
Q3SZI2	Lamin A/C OS=Bos taurus GN=LMNA PE=2 SV=1 - [Q3SZI2_BOVIN]	347.35	0.3217	3	16	16	38	572	65.1	6.99	0.83
E1BPL8	Uncharacterized protein OS=Bos taurus GN=MME PE=4 SV=1 - [E1BPL8_BOVIN]	39.14	0.0453	1	3	3	9	750	85.8	5.87	0.831
Q2KJF3	NFU1 iron-sulfur cluster scaffold homolog (S. cerevisiae) OS=Bos taurus GN=NFU1 PE=2 SV=1 - [Q2KJF3_BOVIN]	31.6	0.0514	1	1	1	1	253	28.1	4.81	0.832
Q3T0F7	Myotrophin OS=Bos taurus GN=MTPN PE=1 SV=3 - [MTPN_BOVIN]	82.67	0.2797	2	3	3	10	118	12.9	5.52	0.833
Q17QZ9	Interferon-induced protein with tetratricopeptide repeats 5 OS=Bos taurus GN=IFIT5 PE=2 SV=1 - [Q17QZ9_BOVIN]	40.5	0.0228	1	1	1	1	482	55.6	8.07	0.833
A1L528	RAB1A, member RAS oncogene family OS=Bos taurus GN=RAB1A PE=2 SV=1 - [A1L528_BOVIN]	461.48	0.5707	28	3	10	45	205	22.7	6.21	1.2
A6QNM9	SLC25A12 protein OS=Bos taurus GN=SLC25A12 PE=2 SV=1 - [A6QNM9_BOVIN]	84.8	0.1585	1	4	7	11	675	74.5	8.27	1.2
E1BAR9	Uncharacterized protein OS=Bos taurus GN=UGT2B4 PE=3 SV=1 - [E1BAR9_BOVIN]	28.93	0.0417	2	2	2	2	528	60.7	8.54	1.201
E1BMW9	Uncharacterized protein OS=Bos taurus GN=PURA PE=4 SV=2 - [E1BMW9_BOVIN]	48.97	0.1615	1	2	2	2	322	34.9	6.44	1.201
Q3MI02	UQCRC1 protein (Fragment) OS=Bos taurus GN=UQCRC1 PE=2 SV=1 - [Q3MI02_BOVIN]	142.29	0.1799	3	6	6	15	478	52.5	6.38	1.202
P61284	60S ribosomal protein L12 OS=Bos taurus GN=RPL12 PE=2 SV=1 - [RL12_BOVIN]	593.82	0.497	6	6	6	40	165	17.8	9.42	1.203
F1MT25	Uncharacterized protein OS=Bos taurus GN=HDLBP PE=4 SV=2 - [F1MT25_BOVIN]	43.24	0.0517	2	5	5	9	1257	139.5	8.27	1.203
Q5E9L6	Serine/threonine-protein kinase 4 OS=Bos taurus GN=STK4 PE=2 SV=1 - [STK4_BOVIN]	36.93	0.0821	2	3	3	3	487	55.6	5.05	1.204
E1B9H3	Uncharacterized protein OS=Bos taurus GN=KIAA1967 PE=4 SV=1 - [E1B9H3_BOVIN]	68.95	0.0426	2	3	3	4	916	101.9	5.22	1.205
F1MNS8	Uncharacterized protein OS=Bos taurus GN=PDAP1 PE=4 SV=2 - [F1MNS8_BOVIN]	105.5	0.2747	1	4	4	6	182	20.7	8.18	1.205
Q58DS9	Ras-related protein Rab-5C OS=Bos taurus GN=RAB5C PE=2 SV=1 - [RAB5C_BOVIN]	209.11	0.4306	2	4	6	19	216	23.5	8.41	1.205
Q5E948	OCIA domain-containing protein 1 OS=Bos taurus GN=Ociad1 PE=2 SV=1 - [OCAD1_BOVIN]	61.64	0.1215	1	2	2	3	247	27.8	7.17	1.205
A5D9G1	UDP-N-acteylglucosamine pyrophosphorylase 1 OS=Bos taurus GN=UAP1 PE=2 SV=1 - [A5D9G1_BOVIN]	103.67	0.1939	3	6	7	8	521	58.5	6.32	1.205
F1MR06	Uncharacterized protein (Fragment) OS=Bos taurus GN=ATP1A3 PE=3 SV=2 - [F1MR06_BOVIN]	1056.08	0.183	6	1	13	70	1033	113	5.4	1.207
Q3T0V3	Eukaryotic translation initiation factor 3 subunit K OS=Bos taurus GN=EIF3K PE=2 SV=1 - [EIF3K_BOVIN]	0	0.1147	1	2	2	3	218	25.1	4.93	1.208
G5E5K3	Uncharacterized protein (Fragment) OS=Bos taurus GN=LOC100847542 PE=4 SV=1 - [G5E5K3_BOVIN]	35.2	0.1016	2	1	1	1	128	13.9	6.52	1.212
A6QLP2	Adenosylhomocysteinase OS=Bos taurus GN=AHCYL2 PE=2 SV=1 - [A6QLP2_BOVIN]	84.78	0.1031	2	1	6	9	611	66.7	7.36	1.212
A4FV37	Protein kinase C delta-binding protein OS=Bos taurus GN=PRKCDBP PE=2 SV=1 - [PRDBP_BOVIN]	0	0.0692	1	2	2	5	260	27.5	6.57	1.213
Q3SZI6	Dolichyl-diphosphooligosaccharide--protein glycosyltransferase subunit 2 OS=Bos taurus GN=RPN2 PE=2 SV=1 - [RPN2_BOVIN]	198.59	0.1236	1	6	6	12	631	69.2	5.73	1.214
E1BGB0	Uncharacterized protein OS=Bos taurus GN=KIF13B PE=3 SV=2 - [E1BGB0_BOVIN]	47.4	0.0149	5	2	2	2	1878	207	5.85	1.214
A6QQ21	COP9 signalosome complex subunit 6 OS=Bos taurus GN=COPS6 PE=2 SV=1 - [CSN6_BOVIN]	40.85	0.0401	2	1	1	1	324	35.9	5.73	1.217
F1MHJ5	Uncharacterized protein (Fragment) OS=Bos taurus GN=SNX6 PE=2 SV=2 - [F1MHJ5_BOVIN]	78.75	0.0825	4	4	4	5	388	44.6	7.05	1.217
A6QNL5	PDIA6 protein (Fragment) OS=Bos taurus GN=PDIA6 PE=2 SV=1 - [A6QNL5_BOVIN]	899.62	0.2737	4	9	9	53	453	49.6	5.25	1.218
F1N632	Uncharacterized protein OS=Bos taurus PE=4 SV=2 - [F1N632_BOVIN]	142.02	0.1285	3	5	5	10	428	47.3	6.47	1.22
A6QPM9	PTMS protein OS=Bos taurus GN=PTMS PE=4 SV=1 - [A6QPM9_BOVIN]	43.29	0.2157	4	2	2	2	102	11.5	4.16	1.22
E1BKT3	Uncharacterized protein OS=Bos taurus GN=Bt.110205 PE=4 SV=2 - [E1BKT3_BOVIN]	22.83	0.0082	1	1	1	1	1460	162.8	5.77	1.22
Q3SZ20	Serine hydroxymethyltransferase, mitochondrial OS=Bos taurus GN=SHMT2 PE=2 SV=1 - [GLYM_BOVIN]	70.09	0.125	2	4	4	11	504	55.6	7.71	1.221
F1MIH4	Chloride intracellular channel protein 5 OS=Bos taurus GN=CLIC5 PE=4 SV=1 - [F1MIH4_BOVIN]	112.64	0.1808	2	4	6	9	437	48.9	4.54	1.221
A6QLG5	40S ribosomal protein S9 OS=Bos taurus GN=RPS9 PE=2 SV=1 - [RS9_BOVIN]	52.51	0.1856	1	4	4	10	194	22.6	10.65	1.223
A8PVV5	SYPL1 protein OS=Bos taurus GN=SYPL1 PE=2 SV=1 - [A8PVV5_BOVIN]	43.55	0.0632	1	1	1	4	174	19.5	8.35	1.223
F1N319	Rho-associated protein kinase 2 (Fragment) OS=Bos taurus GN=ROCK2 PE=4 SV=2 - [F1N319_BOVIN]	41.73	0.0075	2	1	1	2	1341	155.8	5.91	1.223
F1N0R5	von Willebrand factor OS=Bos taurus GN=VWF PE=4 SV=2 - [F1N0R5_BOVIN]	0	0.0032	2	1	1	3	2808	307.5	5.63	1.223
F1MM13	Uncharacterized protein (Fragment) OS=Bos taurus GN=H6PD PE=4 SV=2 - [F1MM13_BOVIN]	21.12	0.0354	2	3	3	3	792	88.9	6.79	1.224
F1MYV9	Uncharacterized protein OS=Bos taurus GN=OXSR1 PE=4 SV=1 - [F1MYV9_BOVIN]	84.41	0.0759	1	3	3	6	527	57.9	6.29	1.226
P48452	Serine/threonine-protein phosphatase 2B catalytic subunit alpha isoform OS=Bos taurus GN=PPP3CA PE=1 SV=1 - [PP2BA_BOVIN]	33.27	0.0518	4	2	2	2	521	58.6	5.86	1.226
Q2KJ45	TAR DNA binding protein OS=Bos taurus GN=TARDBP PE=2 SV=1 - [Q2KJ45_BOVIN]	74.05	0.0805	2	1	1	2	298	33.6	7.06	1.227
Q2KJ47	EH-domain containing 2 OS=Bos taurus GN=EHD2 PE=2 SV=1 - [Q2KJ47_BOVIN]	383.32	0.4401	1	17	18	49	543	61.2	6.37	1.228
F1MIB2	Uncharacterized protein OS=Bos taurus GN=GAK PE=4 SV=2 - [F1MIB2_BOVIN]	20.14	0.0071	2	1	1	1	1268	138	5.62	1.228
E1BNV4	Uncharacterized protein OS=Bos taurus GN=SRPK1 PE=3 SV=2 - [E1BNV4_BOVIN]	21.54	0.0203	1	1	1	2	639	72.5	5.49	1.228
Q9BGI1	Peroxiredoxin-5, mitochondrial OS=Bos taurus GN=PRDX5 PE=2 SV=2 - [PRDX5_BOVIN]	123.68	0.1918	1	3	3	12	219	23.2	8.07	1.23
Q9XSJ0	Ubiquitin carboxyl-terminal hydrolase isozyme L5 OS=Bos taurus GN=UCHL5 PE=2 SV=1 - [UCHL5_BOVIN]	0	0.1037	1	3	3	3	328	37.4	5.4	1.23
P06867	Plasminogen OS=Sus scrofa GN=PLG PE=1 SV=3 - [PLMN_PIG]	42.21	0.0358	1	2	2	2	809	90.6	7.21	1.231
Q1RMM1	Zinc finger CCCH domain-containing protein 15 OS=Bos taurus GN=ZC3H15 PE=2 SV=1 - [ZC3HF_BOVIN]	52	0.0329	1	1	1	2	426	48.5	5.24	1.232
Q9XSC6	Creatine kinase M-type OS=Bos taurus GN=CKM PE=1 SV=2 - [KCRM_BOVIN]	490.74	0.4541	1	12	13	47	381	43	7.12	1.232
E1BA29	Uncharacterized protein OS=Bos taurus GN=GNAQ PE=4 SV=1 - [E1BA29_BOVIN]	50.56	0.1504	1	1	4	6	359	42.1	5.68	1.233
F1MG06	Uncharacterized protein OS=Bos taurus GN=RPTOR PE=4 SV=2 - [F1MG06_BOVIN]	35.36	0.0142	1	1	1	1	1335	149.4	6.93	1.233
Q9N1C7	Creatine kinase (Fragment) OS=Bos taurus GN=CKB PE=2 SV=1 - [Q9N1C7_BOVIN]	0	0.4615	1	1	1	1	26	3.1	7.17	1.234
Q3SZR8	Serine/arginine-rich splicing factor 3 OS=Bos taurus GN=SRSF3 PE=2 SV=1 - [SRSF3_BOVIN]	186.29	0.1402	1	1	2	13	164	19.3	11.65	1.236
F1MJH1	Gelsolin, N-terminally processed OS=Bos taurus GN=GSN PE=2 SV=1 - [F1MJH1_BOVIN]	403.14	0.2189	3	13	13	45	731	80.7	5.71	1.236
Q0VC12	Uncharacterized protein OS=Bos taurus GN=YIPF3 PE=2 SV=1 - [Q0VC12_BOVIN]	35.9	0.0576	1	2	2	2	347	38	5.94	1.236
A5PK26	Arf-GAP with coiled-coil, ANK repeat and PH domain-containing protein 1 OS=Bos taurus GN=ACAP1 PE=2 SV=1 - [ACAP1_BOVIN]	0	0.0215	2	1	1	1	745	82.1	7.44	1.236
G3MW14	Splicing factor 3A subunit 2 OS=Bos taurus GN=SF3A2 PE=4 SV=1 - [G3MW14_BOVIN]	34.24	0.0511	2	2	2	2	411	43.9	9.64	1.237
E1B9H1	Uncharacterized protein OS=Bos taurus GN=TINAGL1 PE=3 SV=1 - [E1B9H1_BOVIN]	58.54	0.064	1	2	2	4	469	52.9	7.23	1.237
C0KTL0	Eif2s3y (Fragment) OS=Bos taurus PE=2 SV=1 - [C0KTL0_BOVIN]	30.48	0.1472	4	3	3	3	360	39.2	7.18	1.237
Q27971	Calpain-2 catalytic subunit OS=Bos taurus GN=CAPN2 PE=2 SV=2 - [CAN2_BOVIN]	69.68	0.0929	1	4	4	4	700	79.9	4.97	1.238
Q148M1	Splicing factor, arginine/serine-rich 11 OS=Bos taurus GN=SFRS11 PE=2 SV=1 - [Q148M1_BOVIN]	36.25	0.0519	2	2	2	3	482	53.4	10.52	1.239
Q2TBX5	Translocon-associated protein subunit delta OS=Bos taurus GN=SSR4 PE=2 SV=1 - [SSRD_BOVIN]	40.36	0.1395	1	2	2	4	172	18.8	5.78	1.241
Q7YR75	39S ribosomal protein L12, mitochondrial OS=Bos taurus GN=MRPL12 PE=1 SV=1 - [RM12_BOVIN]	81.79	0.0657	1	1	1	2	198	21.4	9.17	1.242
P56965	N(G),N(G)-dimethylarginine dimethylaminohydrolase 1 OS=Bos taurus GN=DDAH1 PE=1 SV=3 - [DDAH1_BOVIN]	61.9	0.0632	1	1	2	6	285	31.3	6.01	1.242
Q0P5E0	Lymphocyte-specific protein 1 OS=Bos taurus GN=LSP1 PE=2 SV=1 - [Q0P5E0_BOVIN]	68.6	0.1129	1	4	4	8	363	39.3	4.75	1.242
F1MIZ9	Importin subunit alpha OS=Bos taurus GN=KPNA3 PE=3 SV=2 - [F1MIZ9_BOVIN]	61.37	0.0644	1	1	2	2	497	55	4.83	1.243
P08728	Keratin, type I cytoskeletal 19 OS=Bos taurus GN=KRT19 PE=2 SV=1 - [K1C19_BOVIN]	2157.8	0.4612	18	8	17	197	399	43.9	5.01	1.244
F1MX61	Uncharacterized protein OS=Bos taurus GN=SF3B1 PE=4 SV=2 - [F1MX61_BOVIN]	102.41	0.0683	2	5	5	5	1304	145.8	7.09	1.244
Q3T166	Mucosal pentraxin OS=Bos taurus GN=MPTX PE=2 SV=1 - [MPTX_BOVIN]	31.32	0.0369	1	1	1	5	217	24.7	9.41	1.246
P13214	Annexin A4 OS=Bos taurus GN=ANXA4 PE=1 SV=2 - [ANXA4_BOVIN]	296.06	0.4953	3	12	13	36	319	35.9	5.72	1.248
A7MB57	Uncharacterized protein OS=Bos taurus GN=YES1 PE=2 SV=1 - [A7MB57_BOVIN]	47.34	0.085	3	1	4	6	541	60.6	6.8	1.248
C0LSL0	Heart fatty acid-binding protein OS=Bos taurus GN=H-FABP PE=2 SV=1 - [C0LSL0_BOVIN]	67.84	0.1504	4	2	2	5	133	14.8	7.34	1.248
P42899	60S acidic ribosomal protein P2 OS=Bos taurus GN=RPLP2 PE=2 SV=1 - [RLA2_BOVIN]	1085.59	0.6783	2	3	5	59	115	11.7	4.61	1.249
P12378	UDP-glucose 6-dehydrogenase OS=Bos taurus GN=UGDH PE=1 SV=2 - [UGDH_BOVIN]	256.68	0.2753	1	10	10	32	494	55.1	7.58	1.249
E1BKG4	Uncharacterized protein (Fragment) OS=Bos taurus PE=4 SV=2 - [E1BKG4_BOVIN]	0	0.0309	1	2	2	2	1295	146.5	8.27	1.252
F1N7K8	Methylmalonate-semialdehyde dehydrogenase [acylating], mitochondrial OS=Bos taurus GN=ALDH6A1 PE=3 SV=1 - [F1N7K8_BOVIN]	143.32	0.2272	2	8	8	13	537	58	8.07	1.253
E1BMW2	Uncharacterized protein (Fragment) OS=Bos taurus PE=2 SV=2 - [E1BMW2_BOVIN]	172.08	0.1343	2	7	11	23	968	106.8	8.28	1.254
P08727	Keratin, type I cytoskeletal 19 OS=Homo sapiens GN=KRT19 PE=1 SV=4 - [K1C19_HUMAN]	1109.9	0.2675	7	4	12	119	400	44.1	5.14	1.255
E1B9R3	Uncharacterized protein OS=Bos taurus GN=UGGT1 PE=4 SV=2 - [E1B9R3_BOVIN]	65.1	0.0328	1	4	4	6	1555	177.6	5.74	1.255
A5D7D3	CSDE1 protein OS=Bos taurus GN=CSDE1 PE=2 SV=1 - [A5D7D3_BOVIN]	27.77	0.0443	2	3	3	3	767	85.7	6.2	1.258
E1BHY1	Uncharacterized protein OS=Bos taurus GN=EVL PE=4 SV=1 - [E1BHY1_BOVIN]	0	0.0334	1	1	1	1	419	44.7	8.84	1.26
Q3MHY1	Cysteine and glycine-rich protein 1 OS=Bos taurus GN=CSRP1 PE=2 SV=3 - [CSRP1_BOVIN]	400.59	0.3679	1	6	6	30	193	20.6	8.57	1.262
Q25BC4	Fibrillarin (Fragment) OS=Bos taurus GN=FBL PE=2 SV=1 - [Q25BC4_BOVIN]	29.33	0.1456	4	2	2	2	206	22.6	8.02	1.263
Q3T0V4	40S ribosomal protein S11 OS=Bos taurus GN=RPS11 PE=2 SV=3 - [RS11_BOVIN]	33.84	0.2089	1	4	4	6	158	18.4	10.3	1.265
P05786	Keratin, type II cytoskeletal 8 OS=Bos taurus GN=KRT8 PE=2 SV=3 - [K2C8_BOVIN]	6918.94	0.4289	12	6	24	527	478	53.6	5.69	1.266
A6QQR9	Alkaline phosphatase OS=Bos taurus GN=LOC100125266 PE=2 SV=1 - [A6QQR9_BOVIN]	60.14	0.0375	8	2	2	4	533	57	5.87	1.266
Q3T0Q6	Cellular nucleic acid-binding protein OS=Bos taurus GN=CNBP PE=2 SV=1 - [CNBP_BOVIN]	43.95	0.1353	1	2	2	5	170	18.7	7.71	1.268
Q3SWX2	Acyl-coenzyme A thioesterase 9, mitochondrial OS=Bos taurus GN=ACOT9 PE=2 SV=1 - [ACOT9_BOVIN]	25.69	0.0183	1	1	1	1	437	49.8	8.68	1.269
E1BNE7	Uncharacterized protein OS=Bos taurus GN=PTRF PE=2 SV=1 - [E1BNE7_BOVIN]	558.02	0.1923	2	7	7	38	390	43.4	5.59	1.273
Q7YRZ7	Granzyme A OS=Bos taurus GN=GZMA PE=2 SV=1 - [GRAA_BOVIN]	43.83	0.1434	1	2	2	2	258	28.1	8.22	1.274
Q2KJA1	Endophilin-A2 OS=Bos taurus GN=SH3GL1 PE=2 SV=1 - [SH3G1_BOVIN]	93.06	0.1196	1	3	3	6	368	41.4	5.5	1.275
E1B844	Uncharacterized protein OS=Bos taurus GN=TIMM44 PE=4 SV=1 - [E1B844_BOVIN]	136.63	0.0749	1	3	3	7	454	51.4	7.71	1.278
E1BND6	Uncharacterized protein (Fragment) OS=Bos taurus GN=Bt.111067 PE=4 SV=2 - [E1BND6_BOVIN]	38.92	0.0101	1	3	3	4	2786	311.4	5.91	1.278
E1BPV2	Uncharacterized protein (Fragment) OS=Bos taurus GN=AGPS PE=2 SV=2 - [E1BPV2_BOVIN]	48.12	0.0764	1	3	3	5	576	64.8	6.8	1.286
F1MMK9	Alpha-1-microglobulin OS=Bos taurus GN=AMBP PE=4 SV=2 - [F1MMK9_BOVIN]	38.79	0.054	2	1	1	1	352	39.3	7.78	1.288
A1A4R5	SMTN protein (Fragment) OS=Bos taurus GN=SMTN PE=2 SV=1 - [A1A4R5_BOVIN]	69.58	0.147	3	8	8	16	585	62.9	9.61	1.29
A6H7A2	Adenosine deaminase OS=Bos taurus GN=ADA PE=2 SV=1 - [A6H7A2_BOVIN]	0	0.1129	2	3	3	5	363	40.9	5.41	1.291
E1BMG1	Uncharacterized protein OS=Bos taurus GN=MOB1B PE=4 SV=1 - [E1BMG1_BOVIN]	33.41	0.0509	2	1	1	1	216	25.1	6.73	1.292
A7MB21	FERMT2 protein OS=Bos taurus GN=FERMT2 PE=2 SV=1 - [A7MB21_BOVIN]	145.08	0.1368	2	7	7	14	680	77.8	6.7	1.292
A7MBC2	Pyridoxal-dependent decarboxylase domain-containing protein 1 OS=Bos taurus GN=PDXDC1 PE=2 SV=1 - [PDXD1_BOVIN]	60.2	0.0928	1	4	4	10	787	86.6	5.39	1.292
Q3T186	Ribose-5-phosphate isomerase (Fragment) OS=Bos taurus GN=RPIA PE=2 SV=2 - [RPIA_BOVIN]	0	0.0833	2	1	1	2	264	28.7	7.46	1.293
E1BB26	Uncharacterized protein OS=Bos taurus GN=HEATR5B PE=4 SV=2 - [E1BB26_BOVIN]	49.91	0.0087	1	1	1	1	2070	224.1	7.09	1.295
E1BKX3	Uncharacterized protein OS=Bos taurus GN=MYBBP1A PE=4 SV=1 - [E1BKX3_BOVIN]	45.79	0.0177	1	2	2	3	1353	151.9	9.19	1.297
A2VDZ6	SIGIRR protein OS=Bos taurus GN=SIGIRR PE=2 SV=1 - [A2VDZ6_BOVIN]	46.68	0.0293	1	1	1	1	410	45.5	6.47	1.299
G3N2C3	Uncharacterized protein OS=Bos taurus GN=CLCA3 PE=4 SV=1 - [G3N2C3_BOVIN]	0	0.0297	9	1	1	11	337	38.5	8.51	1.299
Q32PA9	Peptidyl-prolyl cis-trans isomerase FKBP2 OS=Bos taurus GN=FKBP2 PE=2 SV=1 - [FKBP2_BOVIN]	29.46	0.1929	2	2	2	2	140	15.4	8.88	1.301
F1N214	Uncharacterized protein OS=Bos taurus PE=4 SV=2 - [F1N214_BOVIN]	0	0.0401	1	2	2	2	798	86.2	7.91	1.301
Q2T9S0	Tubulin beta-3 chain OS=Bos taurus GN=TUBB3 PE=2 SV=1 - [TBB3_BOVIN]	2408.58	0.4044	2	2	14	257	450	50.4	4.93	1.306
Q58D68	Ectonucleotide pyrophosphatase/phosphodiesterase family member 6 OS=Sus scrofa GN=ENPP6 PE=2 SV=2 - [ENPP6_PIG]	40.76	0.0682	3	2	2	3	440	50.3	6.8	1.307
Q9BGI0	4-aminobutyrate aminotransferase, mitochondrial OS=Bos taurus GN=ABAT PE=2 SV=1 - [GABT_BOVIN]	144.13	0.092	1	1	3	11	500	56.7	8.13	1.309
Q862N7	Similar to basic transcription factor 3a (BTF3) (Fragment) OS=Bos taurus PE=2 SV=1 - [Q862N7_BOVIN]	0	0.2	3	2	2	3	150	16.4	9.36	1.314
Q2HJD7	3-hydroxyisobutyrate dehydrogenase, mitochondrial OS=Bos taurus GN=HIBADH PE=2 SV=1 - [3HIDH_BOVIN]	68.22	0.0565	1	1	1	1	336	35.4	8.13	1.315
F1MZ03	Uncharacterized protein (Fragment) OS=Bos taurus GN=ACAP2 PE=2 SV=1 - [F1MZ03_BOVIN]	47.46	0.0769	2	4	4	4	780	88.2	6.86	1.318
P00586	Thiosulfate sulfurtransferase OS=Bos taurus GN=TST PE=1 SV=3 - [THTR_BOVIN]	52.88	0.101	1	3	3	11	297	33.3	7.21	1.319
Q3SZF2	ADP-ribosylation factor 4 OS=Bos taurus GN=ARF4 PE=2 SV=3 - [ARF4_BOVIN]	529.51	0.4778	1	3	6	47	180	20.5	6.19	1.32
A4IFF4	Ribosomal protein S6 kinase OS=Bos taurus GN=RPS6KA1 PE=2 SV=1 - [A4IFF4_BOVIN]	41.11	0.0857	3	1	5	5	735	82.7	7.83	1.324
A1L5A6	Proteasomal ubiquitin receptor ADRM1 OS=Bos taurus GN=ADRM1 PE=2 SV=1 - [ADRM1_BOVIN]	35.29	0.0688	2	2	2	3	407	41.9	4.91	1.326
F6RP72	Uncharacterized protein (Fragment) OS=Bos taurus PE=3 SV=1 - [F6RP72_BOVIN]	3461.01	0.5278	7	1	16	331	449	49.8	5.1	1.331
A7E392	TCERG1 protein (Fragment) OS=Bos taurus GN=TCERG1 PE=2 SV=1 - [A7E392_BOVIN]	0	0.0163	1	1	1	1	613	66.6	5.63	1.334
Q4N783	Cell division cycle protein 48, putative OS=Theileria parva GN=TP01_0937 PE=3 SV=1 - [Q4N783_THEPA]	49.16	0.0617	2	1	3	4	811	90.3	5.25	1.335
Q2KJJ9	Fructose-1,6-bisphosphatase isozyme 2 OS=Bos taurus GN=FBP2 PE=2 SV=1 - [F16P2_BOVIN]	48.69	0.1121	1	2	2	2	339	36.7	7.66	1.335
Q5KR48	Tropomyosin beta chain OS=Bos taurus GN=TPM2 PE=2 SV=1 - [TPM2_BOVIN]	689.72	0.3063	1	5	11	65	284	32.8	4.7	1.336
Q17QT7	Protein FAM49A OS=Bos taurus GN=FAM49A PE=2 SV=1 - [FA49A_BOVIN]	35.82	0.0867	1	1	2	2	323	37.3	6.01	1.342
A7Z035	Clathrin interactor 1 OS=Bos taurus GN=CLINT1 PE=2 SV=1 - [EPN4_BOVIN]	68.39	0.1135	1	6	6	10	643	70.5	6.58	1.342
F1MF76	Uncharacterized protein OS=Bos taurus GN=NOMO2 PE=2 SV=2 - [F1MF76_BOVIN]	0	0.0164	1	1	1	1	1222	134	5.87	1.343
Q02337	D-beta-hydroxybutyrate dehydrogenase, mitochondrial OS=Bos taurus GN=BDH1 PE=1 SV=2 - [BDH_BOVIN]	32.36	0.061	1	2	2	3	344	38.4	8.69	1.344
G0LQS1	Putative membrane protein OS=Staphylococcus aureus subsp. aureus LGA251 GN=SARLGA251_24150 PE=4 SV=1 - [G0LQS1_STAAU]	0	0.0141	2	1	1	3	993	108.7	9.31	1.348
G3MXD1	Ubiquinol-cytochrome c reductase iron-sulfur subunit OS=Bos taurus GN=UQCRFS1 PE=3 SV=1 - [G3MXD1_BOVIN]	172.56	0.0517	2	1	1	6	271	29.9	9.42	1.349
F1MZ92	Nuclease-sensitive element-binding protein 1 OS=Bos taurus GN=YBX1 PE=2 SV=2 - [F1MZ92_BOVIN]	117.86	0.3241	3	4	6	18	324	36	9.91	1.349
Q3MHJ4	Multiple coagulation factor deficiency 2 OS=Bos taurus GN=MCFD2 PE=2 SV=1 - [Q3MHJ4_BOVIN]	0	0.2473	3	1	1	1	93	10.6	4.41	1.352
A2VE20	UBE2G1 protein OS=Bos taurus GN=UBE2G1 PE=2 SV=1 - [A2VE20_BOVIN]	55.21	0.1059	1	1	1	1	170	19.5	5.3	1.354
Q1JQA4	Tetraspanin-15 OS=Bos taurus GN=TSPAN15 PE=2 SV=1 - [TSN15_BOVIN]	27.35	0.0408	1	1	1	1	294	33.1	5.48	1.354
G3X6X8	Trimethyllysine dioxygenase, mitochondrial (Fragment) OS=Bos taurus GN=TMLHE PE=4 SV=1 - [G3X6X8_BOVIN]	48.26	0.0532	2	1	1	1	301	35.3	7.53	1.354
G8JKV5	60S ribosomal protein L14 OS=Bos taurus GN=RPL14 PE=4 SV=1 - [G8JKV5_BOVIN]	223.22	0.108	2	2	2	13	213	23.4	10.78	1.359
A6QR32	ARFGAP2 protein OS=Bos taurus GN=ARFGAP2 PE=2 SV=1 - [A6QR32_BOVIN]	49.99	0.037	2	1	1	1	486	53.2	9.17	1.364
Q1RMW4	Adaptor protein, phosphotyrosine interaction, PH domain and leucine zipper containing 2 OS=Bos taurus GN=APPL2 PE=2 SV=1 - [Q1RMW4_BOVIN]	26.72	0.0211	1	1	1	1	662	73.9	5	1.365
G5E6M1	Polymeric immunoglobulin receptor OS=Bos taurus GN=PIGR PE=4 SV=1 - [G5E6M1_BOVIN]	52.85	0.0223	5	1	1	2	539	58.6	7.65	1.368
A2VE03	E3 ubiquitin-protein ligase OS=Bos taurus GN=ITCH PE=2 SV=1 - [A2VE03_BOVIN]	45.58	0.0162	3	1	1	1	862	98.6	6.23	1.37
Q3ZC55	Alpha-actinin-2 OS=Bos taurus GN=ACTN2 PE=2 SV=1 - [ACTN2_BOVIN]	1421.71	0.2405	2	5	18	104	894	103.7	5.45	1.371
F1MWH2	Adenosylhomocysteinase OS=Bos taurus GN=AHCYL1 PE=3 SV=2 - [F1MWH2_BOVIN]	155.33	0.1283	3	2	6	12	530	58.9	6.89	1.373
B0JYM3	Nicotinate phosphoribosyltransferase domain containing 1 OS=Bos taurus GN=NAPRT1 PE=2 SV=1 - [B0JYM3_BOVIN]	0	0.0976	3	4	4	6	533	57.4	7.12	1.373
F1N6I7	Versican core protein OS=Bos taurus GN=VCAN PE=2 SV=2 - [F1N6I7_BOVIN]	0	0.0183	5	1	1	1	656	74.7	7.2	1.373
A7Z090	ANK3 protein OS=Bos taurus GN=ANK3 PE=2 SV=1 - [A7Z090_BOVIN]	69.89	0.0348	1	1	2	2	1093	121.4	5.5	1.374
Q148F1	Cofilin-2 OS=Bos taurus GN=CFL2 PE=2 SV=1 - [COF2_BOVIN]	311.59	0.3795	1	3	5	69	166	18.7	7.88	1.379
E1BFG0	Alpha-aminoadipic semialdehyde dehydrogenase OS=Bos taurus GN=ALDH7A1 PE=3 SV=2 - [E1BFG0_BOVIN]	111.9	0.0686	2	3	3	8	539	58.6	7.09	1.384
A6QQS1	EIF2A protein OS=Bos taurus GN=EIF2A PE=2 SV=1 - [A6QQS1_BOVIN]	73.9	0.0376	2	2	2	2	585	65.2	9	1.384
E1BEN4	Uncharacterized protein OS=Bos taurus GN=GMPPA PE=4 SV=1 - [E1BEN4_BOVIN]	37.7	0.0762	1	3	3	4	420	46.2	6.87	1.398
P05059	Chromogranin-A OS=Bos taurus GN=CHGA PE=1 SV=1 - [CMGA_BOVIN]	55.97	0.0935	13	4	4	7	449	50	4.73	1.399
A7YWN9	Integrin beta OS=Bos taurus GN=ITGB7 PE=2 SV=1 - [A7YWN9_BOVIN]	79.06	0.0288	1	1	1	1	800	87.5	5.71	1.401
P01252	Prothymosin alpha OS=Bos taurus GN=PTMA PE=1 SV=2 - [PTMA_BOVIN]	174.71	0.1273	2	2	2	10	110	12.1	3.79	1.402
Q3MHL8	Small acidic protein OS=Bos taurus GN=SMAP PE=2 SV=1 - [SMAP_BOVIN]	55.87	0.1271	1	1	1	1	181	20.1	4.77	1.417
F1MD34	Uncharacterized protein (Fragment) OS=Bos taurus GN=FAM129B PE=4 SV=2 - [F1MD34_BOVIN]	50.33	0.0417	1	2	2	5	743	84	5.76	1.419
Q2TBR0	Propionyl-CoA carboxylase beta chain, mitochondrial OS=Bos taurus GN=PCCB PE=2 SV=1 - [PCCB_BOVIN]	88.71	0.0612	1	2	2	4	539	58.3	7.44	1.423
G3MZ95	Uncharacterized protein OS=Bos taurus GN=FHL1 PE=4 SV=1 - [G3MZ95_BOVIN]	85.5	0.15	3	4	4	8	280	31.9	8.37	1.425
Q3ZC41	Acetyl-Coenzyme A acyltransferase 1 OS=Bos taurus GN=ACAA1 PE=2 SV=1 - [Q3ZC41_BOVIN]	79.08	0.0967	1	3	3	10	424	44.3	8.05	1.432
G1K208	Acyl-CoA synthetase family member 2, mitochondrial OS=Bos taurus GN=ACSF2 PE=4 SV=2 - [G1K208_BOVIN]	28.84	0.0277	2	2	2	3	614	68	7.77	1.436
A1L588	Asparagine synthetase (Fragment) OS=Bos taurus GN=ASNS PE=2 SV=1 - [A1L588_BOVIN]	73.74	0.0449	2	2	2	4	512	58.3	6.46	1.438
A6QQ20	TGOLN2 protein (Fragment) OS=Bos taurus GN=TGOLN2 PE=2 SV=1 - [A6QQ20_BOVIN]	38.92	0.029	1	1	1	2	310	33.4	7.2	1.439
A1L539	Glypican 6 OS=Bos taurus GN=GPC6 PE=2 SV=1 - [A1L539_BOVIN]	34.84	0.0974	1	1	1	1	154	17.5	7.14	1.44
F1MDR7	Uncharacterized protein OS=Bos taurus GN=DNAJC13 PE=4 SV=2 - [F1MDR7_BOVIN]	20.22	0.0192	1	3	3	3	2243	254.3	6.8	1.444
Q5KR49	Tropomyosin alpha-1 chain OS=Bos taurus GN=TPM1 PE=2 SV=1 - [TPM1_BOVIN]	442.42	0.2958	2	3	11	39	284	32.7	4.74	1.456
A5D9C1	Monoamine oxidase A OS=Bos taurus GN=MAOA PE=2 SV=1 - [A5D9C1_BOVIN]	36.23	0.0721	2	1	3	6	527	59.7	8.02	1.456
G3MZZ0	Glutathione peroxidase (Fragment) OS=Bos taurus GN=GPX2 PE=3 SV=1 - [G3MZZ0_BOVIN]	24.42	0.0753	1	1	1	1	146	17.2	8.16	1.459
E1BB17	Uncharacterized protein OS=Bos taurus GN=HNRNPH3 PE=4 SV=1 - [E1BB17_BOVIN]	57.93	0.0983	2	2	3	3	346	36.9	6.87	1.46
F1MUA8	Uncharacterized protein (Fragment) OS=Bos taurus GN=UBXN7 PE=4 SV=2 - [F1MUA8_BOVIN]	0	0.0316	1	1	1	1	474	53.6	5.12	1.46
F1MCB5	Uncharacterized protein OS=Bos taurus GN=SLC4A7 PE=2 SV=2 - [F1MCB5_BOVIN]	0	0.0256	3	1	1	1	429	48.6	6.01	1.461
E1BEL9	Uncharacterized protein OS=Bos taurus GN=COASY PE=3 SV=1 - [E1BEL9_BOVIN]	26.78	0.0214	1	1	1	1	562	61.8	7.28	1.464
Q08DQ6	Uncharacterized protein OS=Bos taurus GN=ZYX PE=2 SV=1 - [Q08DQ6_BOVIN]	41.47	0.0608	1	2	2	3	559	60.1	6.76	1.466
F1N2X7	Uncharacterized protein (Fragment) OS=Bos taurus GN=MLLT4 PE=4 SV=2 - [F1N2X7_BOVIN]	50.44	0.0114	1	1	1	1	1761	197.9	6.27	1.467
G3N1Q0	Uncharacterized protein OS=Bos taurus GN=LOC783065 PE=4 SV=1 - [G3N1Q0_BOVIN]	44.81	0.0556	2	1	1	1	306	33.2	8.28	1.469
Q08DD6	Interferon regulatory factor 6 OS=Bos taurus GN=IRF6 PE=2 SV=1 - [IRF6_BOVIN]	68.33	0.0728	2	2	2	2	467	53.1	5.33	1.474
Q148K4	Lactate dehydrogenase D OS=Bos taurus GN=LDHD PE=2 SV=1 - [Q148K4_BOVIN]	99.1	0.1434	1	3	3	3	509	54.9	6.7	1.476
Q862L7	Similar to elongation factor 1 alpha (Fragment) OS=Bos taurus PE=2 SV=1 - [Q862L7_BOVIN]	874.49	0.5618	3	1	8	118	178	19.3	6.58	1.478
Q0VCH9	GLI pathogenesis-related 2 OS=Bos taurus GN=GLIPR2 PE=2 SV=1 - [Q0VCH9_BOVIN]	44.03	0.0844	1	1	1	4	154	17.2	9.5	1.486
A8WFQ0	NADH dehydrogenase [ubiquinone] iron-sulfur protein 7, mitochondrial OS=Bos taurus GN=NDUFS7 PE=2 SV=1 - [A8WFQ0_BOVIN]	65.8	0.1173	4	2	2	6	179	20.1	9.69	1.486
A5D7C4	TNPO3 protein OS=Bos taurus GN=TNPO3 PE=2 SV=1 - [A5D7C4_BOVIN]	81.02	0.0423	1	2	2	3	923	104	5.53	1.5
F1MTF4	Uncharacterized protein (Fragment) OS=Bos taurus GN=GZMB PE=3 SV=1 - [F1MTF4_BOVIN]	37.55	0.0338	1	1	1	5	266	29.5	9.86	1.513
Q862F6	Similar to elongation factor 1 alpha (Fragment) OS=Bos taurus PE=2 SV=1 - [Q862F6_BOVIN]	817.81	0.4805	2	1	6	149	154	17.2	8.92	1.519
Q765P0	Claudin 3 (Fragment) OS=Bos taurus GN=CLDN3 PE=2 SV=1 - [Q765P0_BOVIN]	44.17	0.1667	6	1	1	4	96	10.2	5.02	1.519
E1BI02	Fibromodulin OS=Bos taurus GN=FMOD PE=2 SV=1 - [E1BI02_BOVIN]	56.4	0.0533	2	2	2	5	375	42.9	5.9	1.521
E1B864	Integrin beta OS=Bos taurus PE=3 SV=2 - [E1B864_BOVIN]	31.26	0.0293	1	4	4	5	1808	200.2	5.97	1.521
G3N058	Uncharacterized protein (Fragment) OS=Bos taurus PE=4 SV=1 - [G3N058_BOVIN]	0	0.0909	3	1	1	1	143	16.3	6.55	1.524
G3MY87	Uncharacterized protein OS=Bos taurus GN=MGAM PE=4 SV=1 - [G3MY87_BOVIN]	58.12	0.0355	1	5	6	12	1832	207.1	5.58	1.525
O62830	Protein phosphatase 1B OS=Bos taurus GN=PPM1B PE=2 SV=2 - [PPM1B_BOVIN]	0	0.0372	1	1	1	1	484	53.4	5.08	1.535
Q32KV9	Phosphatidic acid phosphatase type 2A OS=Bos taurus GN=PPAP2A PE=2 SV=1 - [Q32KV9_BOVIN]	27.35	0.0702	1	1	1	3	285	32.2	8.7	1.536
F1MCQ7	Uncharacterized protein (Fragment) OS=Bos taurus GN=LOC505709 PE=3 SV=2 - [F1MCQ7_BOVIN]	0	0.0143	1	1	1	1	1257	138	5.68	1.545
E1B7E3	Uncharacterized protein OS=Bos taurus GN=GOLGA4 PE=4 SV=2 - [E1B7E3_BOVIN]	15.62	0.0072	1	1	1	1	2229	259	5.26	1.546
Q0VCV0	Replication protein A1, 70kDa OS=Bos taurus GN=RPA1 PE=2 SV=1 - [Q0VCV0_BOVIN]	39.92	0.0227	1	1	1	1	616	68.2	7.72	1.546
Q0V8B0	Dihydroorotate dehydrogenase (Fragment) OS=Bos taurus GN=DHODH PE=2 SV=1 - [Q0V8B0_BOVIN]	0	0.0356	3	1	1	1	393	42.5	9.47	1.558
G3X6I0	Uncharacterized protein (Fragment) OS=Bos taurus PE=4 SV=1 - [G3X6I0_BOVIN]	19.87	0.0089	1	2	2	2	1917	202.9	4.93	1.56
B2NIZ2	Electrogenic sodium bicarbonate cotransporter 1 OS=Bos taurus GN=SLC4A4 PE=2 SV=1 - [B2NIZ2_BOVIN]	31.1	0.0083	2	1	1	2	1079	121.3	6.87	1.572
Q3T100	Microsomal glutathione S-transferase 3 OS=Bos taurus GN=MGST3 PE=2 SV=1 - [MGST3_BOVIN]	328.47	0.0855	1	1	1	9	152	16.9	9.54	1.58
Q2TA49	Vasodilator-stimulated phosphoprotein OS=Bos taurus GN=VASP PE=2 SV=3 - [VASP_BOVIN]	44.61	0.0888	1	3	3	7	383	40.4	8.68	1.59
A6QL88	Phosphatidylinositide phosphatase SAC1 OS=Bos taurus GN=SACM1L PE=2 SV=1 - [SAC1_BOVIN]	43.24	0.0426	1	2	2	2	587	67.1	7.4	1.603
Q3T133	Transmembrane emp24 domain-containing protein 9 OS=Bos taurus GN=TMED9 PE=2 SV=1 - [TMED9_BOVIN]	56.21	0.1617	1	3	3	13	235	27.3	7.93	1.626
Q9MZ13	Voltage-dependent anion-selective channel protein 3 OS=Bos taurus GN=VDAC3 PE=2 SV=1 - [VDAC3_BOVIN]	348.24	0.1413	3	3	4	38	283	30.7	8.78	1.628
F1MDM6	Uncharacterized protein OS=Bos taurus GN=DCUN1D1 PE=4 SV=2 - [F1MDM6_BOVIN]	35.65	0.0697	1	1	1	1	244	28.3	4.98	1.629
Q3T0K8	ER membrane protein complex subunit 4 OS=Bos taurus GN=EMC4 PE=2 SV=1 - [EMC4_BOVIN]	0	0.0546	1	1	1	1	183	20.1	8.62	1.637
F1N327	Mannose-6-phosphate isomerase OS=Bos taurus GN=MPI PE=3 SV=2 - [F1N327_BOVIN]	31.21	0.0261	2	1	1	1	422	45.9	6.84	1.648
F6S1Q0	Uncharacterized protein OS=Bos taurus GN=KRT18 PE=3 SV=1 - [F6S1Q0_BOVIN]	284.01	0.2541	16	7	9	37	429	47.9	5.38	1.651
A5PJZ4	HECTD3 protein OS=Bos taurus GN=HECTD3 PE=2 SV=1 - [A5PJZ4_BOVIN]	48.43	0.0325	2	2	2	2	861	97.2	5.54	1.654
F1MTV5	Neutral amino acid transporter B(0) OS=Bos taurus GN=SLC1A5 PE=4 SV=2 - [F1MTV5_BOVIN]	42.9	0.0204	2	1	1	1	539	56.4	5.76	1.663
F1MD40	Uncharacterized protein OS=Bos taurus GN=COL6A6 PE=4 SV=2 - [F1MD40_BOVIN]	49.64	0.0115	1	1	1	1	2270	247	7.34	1.663
Q56JX3	60S ribosomal protein L31 OS=Bos taurus GN=RPL31 PE=2 SV=1 - [RL31_BOVIN]	0	0.08	1	1	1	1	125	14.5	10.54	1.664
P80513	Mesencephalic astrocyte-derived neurotrophic factor OS=Bos taurus GN=MANF PE=1 SV=2 - [MANF_BOVIN]	55.38	0.0559	1	1	1	3	179	20.3	8.54	1.675
A2VE41	EGF-containing fibulin-like extracellular matrix protein 1 OS=Bos taurus GN=EFEMP1 PE=2 SV=1 - [A2VE41_BOVIN]	55.44	0.0261	1	1	1	1	498	54.8	5.02	1.678
E1BIX5	Uncharacterized protein OS=Bos taurus GN=NUP153 PE=4 SV=2 - [E1BIX5_BOVIN]	50.45	0.0094	1	1	1	1	1485	153.9	8.92	1.707
E1B8Q8	Uncharacterized protein OS=Bos taurus PE=4 SV=2 - [E1B8Q8_BOVIN]	45.3	0.0146	1	1	1	1	961	110.2	5.43	1.715
Q4JH16	Myosin heavy chain isoform SMA (Fragment) OS=Bos taurus PE=2 SV=1 - [Q4JH16_BOVIN]	506.83	0.7308	1	1	4	42	52	5.6	8.5	1.722
A4IFB8	IPO4 protein OS=Bos taurus GN=IPO4 PE=2 SV=1 - [A4IFB8_BOVIN]	45.41	0.037	1	3	3	4	1081	118.2	5.06	1.731
F1MZV2	Uncharacterized protein OS=Bos taurus GN=CHMP5 PE=4 SV=1 - [F1MZV2_BOVIN]	41.35	0.105	1	1	2	2	219	24.6	4.83	1.731
A7MAZ2	STX12 protein OS=Bos taurus GN=STX12 PE=2 SV=1 - [A7MAZ2_BOVIN]	38.26	0.0511	1	1	1	1	274	31.3	5.59	1.732
Q3SWZ3	Syntaxin-4 OS=Bos taurus GN=STX4 PE=2 SV=1 - [STX4_BOVIN]	31.5	0.0539	1	1	1	1	297	34.4	6.58	1.746
F1MTX3	Uncharacterized protein (Fragment) OS=Bos taurus GN=SCAF4 PE=4 SV=2 - [F1MTX3_BOVIN]	30.85	0.0105	2	1	1	1	1148	125.7	9.69	1.752
A1XED3	RPL17 (Fragment) OS=Bos taurus PE=2 SV=1 - [A1XED3_BOVIN]	67.5	0.186	13	1	1	2	86	10.1	9.99	1.767
F1N7B9	Endophilin-B1 OS=Bos taurus GN=SH3GLB1 PE=4 SV=2 - [F1N7B9_BOVIN]	24.07	0.0449	2	1	1	1	334	37.2	6.43	1.772
F6QV99	ATPase family AAA domain-containing protein 1 OS=Bos taurus GN=ATAD1 PE=2 SV=2 - [ATAD1_BOVIN]	0	0.0443	1	1	1	1	361	40.7	6.9	1.781
A2VDP5	Ectonucleotide pyrophosphatase/phosphodiesterase family member 4 OS=Bos taurus GN=ENPP4 PE=2 SV=1 - [ENPP4_BOVIN]	68.87	0.0508	2	2	2	2	453	51.1	6.52	1.786
A7MB77	RBM17 protein OS=Bos taurus GN=RBM17 PE=2 SV=1 - [A7MB77_BOVIN]	92.36	0.0499	1	2	2	4	401	44.9	5.97	1.812
F1MKS3	Uncharacterized protein (Fragment) OS=Bos taurus GN=TXNDC5 PE=3 SV=2 - [F1MKS3_BOVIN]	37.71	0.035	1	1	1	5	257	28.7	5.11	1.818
P68210	Alpha-endosulfine OS=Bos taurus GN=ENSA PE=2 SV=1 - [ENSA_BOVIN]	0	0.0744	1	1	1	2	121	13.4	7.24	1.824
A5D7Q2	Putative uncharacterized protein OS=Bos taurus PE=2 SV=1 - [A5D7Q2_BOVIN]	0	0.0431	1	1	1	1	487	51.6	6.62	1.833
F1N5A8	Caspase-4 subunit 1 (Fragment) OS=Bos taurus GN=CASP4 PE=2 SV=1 - [F1N5A8_BOVIN]	0	0.025	2	1	1	2	320	36.9	6.55	1.844
E1BIM8	Uncharacterized protein OS=Bos taurus GN=SRC PE=4 SV=1 - [E1BIM8_BOVIN]	52.57	0.107	1	2	4	6	542	60.2	7.42	1.847
Q29RS9	Replication factor C (Activator 1) 4, 37kDa OS=Bos taurus GN=RFC4 PE=2 SV=1 - [Q29RS9_BOVIN]	0	0.0564	1	1	1	1	337	37.1	8.07	1.85
Q2T9S4	Phosphoglycolate phosphatase OS=Bos taurus GN=PGP PE=2 SV=1 - [PGP_BOVIN]	50.32	0.1028	1	2	2	3	321	34.3	5.34	1.871
Q0III6	DnaJ homolog subfamily B member 6 OS=Bos taurus GN=DNAJB6 PE=2 SV=1 - [DNJB6_BOVIN]	0	0.0537	3	1	1	2	242	26.9	7.61	1.909
Q3T0L7	60S ribosomal protein L28 OS=Bos taurus GN=RPL28 PE=2 SV=3 - [RL28_BOVIN]	33.84	0.0803	1	1	1	2	137	15.7	11.97	1.942
G3MZD8	Uncharacterized protein (Fragment) OS=Bos taurus GN=TXNDC5 PE=4 SV=1 - [G3MZD8_BOVIN]	33.86	0.0366	1	2	2	3	437	47.2	8.82	1.957
Q2NL24	Proteasome assembly chaperone 2 OS=Bos taurus GN=PSMG2 PE=2 SV=1 - [PSMG2_BOVIN]	20.98	0.0455	1	1	1	1	264	29.2	5.9	1.995
Q1JQ99	39S ribosomal protein L14, mitochondrial OS=Bos taurus GN=MRPL14 PE=2 SV=1 - [RM14_BOVIN]	111.85	0.0621	1	1	1	4	145	15.9	10.76	2.041
E1BFX3	Ribosomal protein L37 OS=Bos taurus PE=3 SV=1 - [E1BFX3_BOVIN]	0	0.0928	2	1	1	1	97	11.1	11.53	2.042
E1BPI7	Uncharacterized protein OS=Bos taurus GN=MON2 PE=4 SV=2 - [E1BPI7_BOVIN]	53.17	0.0134	1	2	2	2	1716	190	6.18	2.05
A5PJE0	Glutathione S-transferase OS=Bos taurus GN=GSTA5 PE=2 SV=1 - [A5PJE0_BOVIN]	112.89	0.1351	2	1	2	9	222	25.4	8.92	2.053
F1MII0	Uncharacterized protein OS=Bos taurus GN=GTF2A1 PE=4 SV=2 - [F1MII0_BOVIN]	0	0.0185	3	1	1	1	378	41.9	4.68	2.216
E1BE60	Uncharacterized protein OS=Bos taurus GN=PPP1R14A PE=4 SV=1 - [E1BE60_BOVIN]	37.12	0.1497	1	1	1	2	147	16.6	9.74	2.32
Q0P5C2	Bifunctional methylenetetrahydrofolate dehydrogenase/cyclohydrolase, mitochondrial OS=Bos taurus GN=MTHFD2 PE=2 SV=1 - [MTDC_BOVIN]	0	0.0343	1	1	1	1	350	37.7	8.5	2.379
Q7M2V5	Myosin regulatory light chain (Fragment) OS=Bos taurus PE=1 SV=1 - [Q7M2V5_BOVIN]	265.81	0.5556	1	1	2	37	36	4.1	11.17	2.436
Q10568	Cleavage and polyadenylation specificity factor subunit 2 OS=Bos taurus GN=CPSF2 PE=1 SV=1 - [CPSF2_BOVIN]	0	0.0166	1	1	1	1	782	88.4	5.11	2.628
Q2T9X3	SPRY domain-containing protein 7 OS=Bos taurus GN=SPRYD7 PE=2 SV=1 - [SPRY7_BOVIN]	41.93	0.0408	1	1	1	1	196	21.6	6.7	2.878
F1N1D6	Metaxin-1 OS=Bos taurus GN=MTX1 PE=4 SV=2 - [F1N1D6_BOVIN]	20.81	0.0473	2	1	1	1	317	35.6	6.29	3.086
P67810	Signal peptidase complex catalytic subunit SEC11A OS=Bos taurus GN=SEC11A PE=2 SV=1 - [SC11A_BOVIN]	37.19	0.0615	1	1	1	1	179	20.6	9.48	3.226
Q3T132	Ragulator complex protein LAMTOR2 OS=Bos taurus GN=LAMTOR2 PE=2 SV=1 - [LTOR2_BOVIN]	25.41	0.144	1	1	1	2	125	13.5	5.4	3.371
Q9TS76	PA700 subunit P58=ATP-dependent 20 S proteasome activator (Fragments) OS=Bos taurus PE=1 SV=1 - [Q9TS76_BOVIN]	47.5	0.5169	1	1	3	3	89	9.9	4.28	3.434
Q5EAD2	D-3-phosphoglycerate dehydrogenase OS=Bos taurus GN=PHGDH PE=2 SV=3 - [SERA_BOVIN]	0	0.0169	1	1	1	1	533	56.4	6.89	3.729
Q0VC75	Tumor protein p53 inducible protein 3 OS=Bos taurus GN=TP53I3 PE=2 SV=1 - [Q0VC75_BOVIN]	43.48	0.0211	1	1	1	1	332	35.1	6.64	3.789
E1BN44	Uncharacterized protein OS=Bos taurus GN=Bt.55413 PE=4 SV=2 - [E1BN44_BOVIN]	17.96	0.0162	1	1	1	1	1671	178.8	6.67	4.019
