# Supplementary material for: Proteome analysis for the global proteins in the jejunum tissues of enterotoxigenic Escherichia coli -infected piglets
Source: Sci Rep. 2016 May 9;6:25640. doi: 10.1038/srep25640 (PMC4860632; doi:10.1038/srep25640)
Supplement: Supplementary File 7 [file srep25640-s8.xls]

## Sheet: Sheet1
	Supplementary file 8: Relative abundance of different expressed proteins
	Accession	Protein name	Group
			Diarrhea	Recovery	Control	Resistant
	E1B7Q7	E3 ubiquitin-protein ligase TRIP12	0.284	1.09859	1	0.445
	A6QM01	NAGLU protein	0.315	0.585	1	0.741
	Q2T9S4	Phosphoglycolate phosphatase	0.388	1.245	1	1.871
	A8SMA7	SMEK1 protein (Fragment)	0.489	0.745	1	0.511
	Q0IIG0	Nucleolar and coiled-body phosphoprotein 1	0.564	0.785	1	1.77305
	A8E4R4	EXOSC6 protein	0.579	1.18405	1	0.579
	Q2TBU5	5'-nucleotidase domain-containing protein 1	0.607	0.687	1	0.621
	Q56JX3	60S ribosomal protein L31	0.611	1.237	1	1.664
	Q3SYS6	Calcineurin B homologous protein 1	0.622	0.762	1	0.72
	A5PKD6	GNB4 protein	0.622	0.987302	1	0.849727
	Q17QC5	AP-2 complex subunit sigma	0.625	1.1121	1	1.11408
	P80513	Mesencephalic astrocyte-derived neurotrophic factor	0.629	0.973684	1	1.31866
	Q1JQC5	Regulator of microtubule dynamics protein 3	0.631	0.940387	1	1.18386
	P23381	Tryptophan--tRNA ligase, cytoplasmic	0.632	0.682	1	0.781
	Q3MHZ0	FLOT1 protein (Fragment)	0.637	0.739	1	0.684
	Q2KJ19	Down-regulator of transcription 1, TBP-binding (Negative cofactor 2)	0.64	0.797011	1	0.808081
	Q2KJ81	AP-1 complex subunit mu-1	0.641	0.863881	1	0.894003
	A2VE03	E3 ubiquitin-protein ligase	0.643	0.959701	1	1.37
	A2VDS0	Phosphoribosyl pyrophosphate synthase-associated protein 2	0.644	1.06623	1	1.10018
	K7QE75	MHC class I antigen	0.658	0.850129	1	0.851229
	Q3T0K8	ER membrane protein complex subunit 4	0.659	1.20255	1	1.63524
	Q1JQD2	Glutamate-rich WD repeat-containing protein 1	0.668	1.07742	1	1.11333
	Q2KJH0	Tropomodulin 3 (Ubiquitous)	0.68	0.900662	1	1.13712
	Q6PVY1	Caspase-3 (Fragment)	0.681	0.855528	1	0.81851
	Q2KJF3	NFU1 iron-sulfur cluster scaffold homolog (S. cerevisiae)	0.668	0.799	1	0.832
	Q32LK2	Cysteine-rich and transmembrane domain-containing protein 1	0.684	0.880309	1	0.909574
	A6Q0N6	Intelectin-1	0.694	0.931544	1	0.893179
	A6QLP2	Adenosylhomocysteinase	0.695	0.852761	1	1.21291
	Q1RMW4	Adaptor protein, phosphotyrosine interaction, PH domain and leucine zipper containing 2	0.695	0.963939	1	1.36275
	F1N2E5	Cytochrome c oxidase subunit 6B1	0.698	0.702	1	1.10204
	Q3ZBV2	ATP-dependent RNA helicase DDX19A	0.705	0.812	1	0.74
	Q2NKU1	Deoxyuridine triphosphatase	0.707	0.964529	1	1.09105
	A2VDZ0	Protein phosphatase 2, regulatory subunit B', alpha isoform	0.707	0.873918	1	0.945187
	P02647	Apolipoprotein A-I (Homo sapiens GN)	0.712	0.717	1	0.761
	Q3ZBU5	FUS interacting protein (Serine/arginine-rich) 1	0.715	0.749	1	0.975443
	E2P9K1	60 kDa chaperonin	0.717	0.757	1	1.06855
	P02721	ATP synthase-coupling factor 6, mitochondrial	0.717	0.827	1	0.894015
	Q7M2V5	Myosin regulatory light chain (Fragment)	0.72	1.35849	1	2.43243
	A1XG22	NF-kappaB transcription factor p65 subuni	0.725	0.811	1	0.970549
	A2VDL6	Sodium/potassium-transporting ATPase subunit alpha-2	0.727	0.970628	1	0.889841
	A6QQZ7	MAGUK p55 subfamily member 7	0.729	0.994543	1	0.985135
	Q3MHL3	Histone-binding protein RBBP4	0.735	0.824	1	0.818
	Q2KIS7	Tetranectin	0.739	0.949871	1	0.997301
	G5E630	Ubiquitin carboxyl-terminal hydrolase	0.745	1.242	1	1.54094
	Q7YR75	39S ribosomal protein L12, mitochondrial	0.754	0.778	1	1.242
	Q5E9A4	mRNA export factor	0.757	0.924298	1	1.02022
	Q2T9M8	Synaptosomal-associated protein	0.758	0.767	1	0.818
	F1MXY9	Serine/arginine-rich-splicing factor 6	0.759	1.1804	1	1.09052
	F1N719	Serine/threonine-protein phosphatase	0.759	1.01743	1	1.07355
	Q9MZ13	Voltage-dependent anion-selective channel protein 3	0.766	0.988387	1	1.98446
	Q3MHL8	Small acidic protei	0.767	1.203	1	1.417
	O62830	Protein phosphatase 1B	0.784	0.96433	1	1.53425
	P55052	Fatty acid-binding protein, epidermal	0.786	0.811	1	0.797
	F1N5M2	Vitamin D-binding protein	0.788	1.07211	1	1.10364
	Q5E9L6	Serine/threonine-protein kinase 4	0.789	0.808	1	1.54102
	A5PK26	Arf-GAP with coiled-coil, ANK repeat and PH domain-containing protein 1	0.794	0.961608	1	1.236
	Q8HXG6	NADH dehydrogenase [ubiquinone] 1 alpha subcomplex subunit 11	0.798	0.959135	1	1.07984
	Q3MHF7	S-methyl-5'-thioadenosine phosphorylase	0.799	0.961492	1	1.03497
	A6QQ21	COP9 signalosome complex subunit 6	0.818	1.08058	1	1.217
	A8E4P2	FARSB protein	0.825	1.06041	1	1.12245
	Q3SYU8	Tumor protein D52-like 2	0.832	1.07633	1	1.13197
	Q0III6	DnaJ homolog subfamily B member 6	0.832	1.07079	1	1.90826
	P80724	Brain acid soluble protein 1	1.2	0.851668	1	1.09048
	Q1RMJ6	Rho-related GTP-binding protein RhoC	1.212	1.18033	1	0.931591
	F1MXE4	26S proteasome non-ATPase regulatory subunit 6	1.22	0.859155	1	1.0686
	O18789	40S ribosomal protein S2	1.231	0.812	1	1.0062
	Q3ZBK2	Redox-regulatory protein FAM213A	1.231	0.949113	1	0.998378
	P42891	Endothelin-converting enzyme 1	1.236	1.13014	1	0.744
	Q3SZJ7	Lysosomal-associated membrane protein 2	1.27	1.15803	1	0.957046
	O18879	Glutathione S-transferase A2	1.246	1.14966	1	0.926394
	B1H0W8	Ribosomal protein L3	1.258	1.1775	1	0.969931
	Q148M1	Splicing factor, arginine/serine-rich 11	1.26	1.234	1	1.239
	P56965	N(G),N(G)-dimethylarginine dimethylaminohydrolase 1	1.269	1.263	1	1.242
	P19404	NADH dehydrogenase [ubiquinone] flavoprotein 2, mitochondrial	1.277	0.924692	1	1.11543
	P60661	Myosin light polypeptide 6	1.282	1.01746	1	0.931009
	Q29S21	Keratin, type II cytoskeletal 7	1.347	0.946592	1	0.966284
	A7E392	TCERG1 protein (Fragment)	1.376	1.13344	1	1.334
	A5PK61	Histone H3.3C	1.384	1.14855	1	0.761276
	F1N319	Rho-associated protein kinase 2 (Fragment)	1.425	1.281	1	1.223
	A6QLG5	40S ribosomal protein S9	1.426	1.346	1	1.233
	G3X6L0	Acyl carrier protein, mitochondrial	1.445	1.16064	1	1.05091
	G3X6K8	Haptoglobin alpha chain	1.451	1.449	1	0.993155
	Q2KJJ9	Fructose-1,6-bisphosphatase isozyme 2	1.466	1.343	1	1.335
	A4IFF4	Ribosomal protein S6 kinase	1.467	1.16799	1	1.324
	Q862N7	Similar to basic transcription factor 3a (BTF3) (Fragment)	1.473	1.18408	1	1.314
	A2I7N0	Serpin A3-4	1.599	1.29579	1	1.05475
	Q0VCV0	Replication protein A1, 70kDa	1.606	1.45	1	1.546
	A5D7C4	TNPO3 protein	1.639	1.494	1	1.6
	A1L588	Asparagine synthetase (Fragment)	1.665	1.373	1	1.438
	A2I7M9	Serpin A3-2	1.666	1.423	1	0.742
	Q2YDE7	Protein archease	1.835	1.359	1	0.848844
	P67810	Signal peptidase complex catalytic subunit SEC11A	3.873	3.588	1	3.226
